# Supplementary material for: Active in vivo translocation of the Methanosarcina mazei Gö1 Casposon
Source: Nucleic Acids Res. 2023 May 31;51(13):6927–43. doi: 10.1093/nar/gkad474 (PMC10359463; doi:10.1093/nar/gkad474)
Supplement: gkad474_Supplemental_Files [file gkad474_supplemental_files.zip › Table_S1.xlsx]

## Sheet: Tabelle1
Table_S1: List of all used primers.
Primer_name	Target	Sequence	Application
Minicas_SDM_for	synthetic mini-casposon construct	5-AAAGCTAGCGGGCGCGCCCGTATCAA-3	Side directed mutagenesis of mini-casposon
Minicas_SDM_rev	synthetic mini-casposon construct	5-GCTAGCATTAAATATGTTTTCGATATGCAGGGGTTGCC-3	Side directed mutagenesis of mini-casposon
US_BamH1_for	M. mazei Genome	5-AAAGGATCCCTGAATAGTTACGAAAAATTTA-3	cloning of MetMaz-C1 flanking regions into pCRII
US_SpeI_rev	M. mazei Genome	5-AAAACTAGTAGGCTGAAAAAGTGTAC-3	cloning of MetMaz-C1 flanking regions into pCRII
DS_SpeI_for	M. mazei Genome	5-AAAACTAGTCGAACCCAAGAGCA-3	cloning of MetMaz-C1 flanking regions into pCRII
DS_XbaI_rev	M. mazei Genome	5-AAATCTAGACTGTTGACGCAACAATAA-3	cloning of MetMaz-C1 flanking regions into pCRII
MM_RS06290_for	M. mazei Genome	5-CGTTCCCATAATTCAGGTTGCAC-3	cloning of MM_RS06290 into pCRII
MM_RS06290_rev	M. mazei Genome	5-TCAAATTTTTTCCCACTTTTGAGTTTCAG-3	cloning of MM_RS06290 into pCRII
1713_for	pRS1713	5-TCAAGAGCGAGGGCATGAATG-3	genome copy number determination
1713_rev	pRS1713	5-GCACTACCGAGAACAATAGCC-3	genome copy number determination
msc1	mini-casposon	5-ACACTTAACGGCTGACATGGGG-3	mini-casposon translocation assay
msc2	mini-casposon	5-CATATGACCTGGTTGGTTCTTAGTTATG-3	mini-casposon translocation assay
MM_RS16885_for	M. mazei Genome	5-TTACCATGGGTGAAACTTCTTCTTCTGA-3	cloning of cas1solo
MM_RS16885_rev	M. mazei Genome	5-TTGGGTACCTTACCTTTGACTTGAAACC-3	cloning of cas1solo
M13_for	pWM321 backbone	5-GTAAAACGACGGCCAG-3	sequencing and contamination tests
M13_rev	pWM321 backbone	5-CAGGAAACAGCTATGAC-3	sequencing and contamination tests
NeoR_for	pRS830 Neomycin resistance cassette	5-TTTCATATGTAATAAAAAACGCCCTATTCG-3	cloning of Neomycin resistance
NeoR_rev	pRS830 Neomycin resistance cassette	5-AAACATATGCCAAGGTTCAGAAGAAC-3	cloning of Neomycin resistance
A1	MetMaz-C1 locus / pRS1511	5-CTGAATAGTTACGAAAAATTTA-3	nested PCR / sequencing
A2	MetMaz-C1 locus / pRS1511	5-CTGTTGACGCAACAATAA-3	nested PCR / sequencing
A1*	MetMaz-C1 locus / pRS1511	5-GTTTATTGGCAGGTTTCTGAATAAG-3	nested PCR / sequencing / results found in Table_S3.xls
A2*	MetMaz-C1 locus / pRS1511	5-ATGTTTTCGATATGCAGGGGTTG-3	nested PCR / sequencing /
B	MetMaz-C1 locus	5-AAAGAAAAACACCCTGATC-3	nested PCR / sequencing
B*	MetMaz-C1 locus	5-TCGTAGGTTGACAAAAGGAAGAGT-3	nested PCR / sequencing /results found in Table_S3.xls
C	MetMaz-C1 locus	5-CATAAAATAATGCATGGTGAATA-3	nested PCR / sequencing
C*	MetMaz-C1 locus	5-GTCGGTTGTGTGGTAATTGTACAA-3	nested PCR / sequencing /results found in Table_S3.xls
IR2_for	M. mazei Genome	5-AAAAACTATAACTAAAATTTAGGT-3	nested PCR / sequencing / results found in Table_S3.xls
IR2_qPCR_for	M. mazei Genome	5-CCGGTGTCACTCATACAGAAATTTAT-3	nested PCR / sequencing / results found in Table_S3.xls
IR3_for	M. mazei Genome	5-AATAATTATGAAGTTTATCAGTTCTC-3	nested PCR / sequencing / results found in Table_S3.xls
IR3_qPCR_for	M. mazei Genome	5-AATTCCTTAAACTCACCAATAAGTCCC-3	nested PCR / sequencing / results found in Table_S3.xls
IR4_for	M. mazei Genome	5-ATTTTTTAATCATTTTCCCATAGG-3	nested PCR / sequencing / results found in Table_S3.xls
IR4_qPCR_for	M. mazei Genome	5-ACTCACAGGCTTGTATCTTGACTTTG-3	nested PCR / sequencing / results found in Table_S3.xls
IR5_for	M. mazei Genome	5-TAGAAGGAGTTTTTTTATATAAAGTTT-3	nested PCR / sequencing / results found in Table_S3.xls
IR5_qPCR_for	M. mazei Genome	5-ATACTCTTCAAAAATTGCCCGTGTAAT-3	nested PCR / sequencing / results found in Table_S3.xls
IR6_for	M. mazei Genome	5-CAATTCGATACATAAATAACCAT-3	nested PCR / sequencing / results found in Table_S3.xls
IR6_qPCR_for	M. mazei Genome	5-TCAGAAACACGAAAAACATACTTTCCTC-3	nested PCR / sequencing / results found in Table_S3.xls
IS_tLEU_1_for	M. mazei Genome	5-CAAAACCGGATGTAATAG-3	nested PCR / sequencing / results found in Table_S3.xls
IS_tLEU_1_qPCR_for	M. mazei Genome	5-GGATTCAGAGTTCAACATAGAGGACTA-3	nested PCR / sequencing / results found in Table_S3.xls
IS_tLEU_2_for	M. mazei Genome	5-AGTAATACAAGGACTTTATATAA-3	nested PCR / sequencing / results found in Table_S3.xls
IS_tLEU_2_qPCR_for	M. mazei Genome	5-TCATATTGTATGCAGGATTCAGAGTCC-3	nested PCR / sequencing / results found in Table_S3.xls
IS_CSP_for	M. mazei Genome	5-AGTCATAGACCGTCAC-3	nested PCR / sequencing / results found in Table_S3.xls
IS_CSP_qPCR_for	M. mazei Genome	5-GTTATGCTTGTGCCTTTGGTTTTTGT-3	nested PCR / sequencing / results found in Table_S3.xls
Set1_qPCR_for	M. mazei Genome	5-GTTTATTGGCAGGTTTCTGAATAAG-3	nested PCR / sequencing / results found in Table_S3.xls
