# Supplementary material for: Active in vivo translocation of the Methanosarcina mazei Gö1 Casposon
Source: Nucleic Acids Res. 2023 May 31;51(13):6927–43. doi: 10.1093/nar/gkad474 (PMC10359463; doi:10.1093/nar/gkad474)
Supplement: gkad474_Supplemental_Files [file gkad474_supplemental_files.zip › Table_S2.xlsx]

## Sheet: raw_data
Table_S2: Growth data of M. mazei cultivated in deep-well plates. Optical densities measured at 600 nm (OD600) of Methanosarcina mazei cultured under three different conditions (mitomycin c; NaCl; +N). 12 replicates of M. mazei were grown under the defined treatments. Subsamples were taken after defined time points. Growth rate was calculated by the formula: Growth rate [gr] = ln(OD:end/OD:start)…
treatment	time	rep1	rep2	rep3	rep4	rep5	rep6	rep7	rep8	rep9	rep10	rep11	rep12
Blank	0	-0.001075	0.000925	-0.000175	-7.5e-05	-0.000275	0.000525	-7.5e-05	-0.001275	0.000225	-7.5e-05	0.000525	0.000825
Blank	21.75	-0.001175	-0.001175	0.000725	0.000825	-0.000375	-7.5e-05	0.000825	-0.001175	0.000925	-7.5e-05	0.000325	0.000425
Blank	47.54	0.00335	0.05455	-0.00625	-0.00705	-0.00705	-0.00655	-0.00645	-0.00555	-0.00485	-0.00495	-0.00475	-0.00445
Blank	74.3	-0.001933	-0.000233	-0.000733	-0.000333	-0.001433	-0.000433	0.000767	-0.001033	0.001667	0.001467	-0.000233	0.002467
Mitomycin	0	0.033925	0.034525	0.032125	0.037525	0.034325	0.034325	0.037525	0.033725	0.041725	0.033725	0.034025	0.034725
Mitomycin	21.75	0.065925	0.095225	0.101925	0.106525	0.113225	0.104025	0.112225	0.116525	0.142425	0.101125	0.100725	0.099825
Mitomycin	47.54	0.35665	0.29765	0.41515	0.41045	0.33565	0.36085	0.48755	0.49075	0.51765	0.34295	0.36205	0.34595
Mitomycin	74.3	0.412267	0.435667	0.454767	0.484567	0.469267	0.467667	0.510667	0.373467	0.470967	0.466967	0.435767	0.452867
NaCl	0	0.009425	0.020825	0.028025	0.016825	0.021725	0.051425	0.053125	0.029025	0.047825	0.012125	0.030025	0.026425
NaCl	21.75	0.019125	0.057125	0.082425	0.055625	0.062625	0.133925	0.047525	0.108725	0.108825	0.064425	0.065025	0.074025
NaCl	47.54	0.03785	0.16245	0.25575	0.37675	0.37375	0.34315	0.26305	0.35425	0.33285	NA	0.28095	0.14165
NaCl	74.3	0.067767	0.067567	0.077367	0.220367	0.089567	0.452467	0.277267	0.226967	0.373967	NA	0.102767	0.165067
+N	0	0.018425	0.016025	0.025325	0.031525	0.032225	0.027625	0.039825	0.029825	0.026325	0.035525	0.028625	0.033625
+N	21.75	0.057225	0.054425	0.073225	0.097425	0.100525	0.090225	0.132525	0.101925	0.079925	0.102125	0.095625	0.092025
+N	47.54	0.18035	0.16095	0.27385	0.31645	0.29185	0.20915	0.29405	0.21745	0.18335	0.25435	0.26785	0.17525
+N	74.3	0.208267	0.241767	0.292467	0.232467	0.361467	0.163967	0.306967	0.189367	0.236067	0.285667	0.412467	0.377267

## Sheet: growth_rate (gr)
	growth rate
treatment	rep1	rep2	rep3	rep4	rep5	rep6	rep7	rep8	rep9	rep10	rep11	rep12
Mitomycin	0.0654609	0.0441906	0.0544553	0.0523022	0.0421362	0.0482292	0.0569557	0.0557514	0.0500381	0.0473527	0.0496079	0.0481922
NaCl	0.026469	0.0405246	0.0439051	0.0741741	0.069268	0.0364827	0.066347	0.0458	0.0433482	NA	0.0567431	0.0251631
+N	0.0445098	0.0420423	0.0511455	0.0456798	0.0413274	0.0325997	0.0309026	0.0293808	0.032195	0.0353825	0.0399377	0.0249769

## Sheet: doubling_time (dt)
	doubling time
treatment	rep1	rep2	rep3	rep4	rep5	rep6	rep7	rep8	rep9	rep10	rep11	rep12
Mitomycin	10.5887	15.6854	12.7287	13.2527	16.4502	14.3719	12.1699	12.4328	13.8524	14.638	13.9725	14.383
NaCl	26.1872	17.1044	15.7874	9.34487	10.0067	18.9994	10.4473	15.1342	15.9902	NA	12.2155	27.5462
+N	15.5729	16.4869	13.5524	15.174	16.7721	21.2624	22.43	23.5918	21.5297	19.5901	17.3557	27.7516
