# Supplementary material for: Active in vivo translocation of the Methanosarcina mazei Gö1 Casposon
Source: Nucleic Acids Res. 2023 May 31;51(13):6927–43. doi: 10.1093/nar/gkad474 (PMC10359463; doi:10.1093/nar/gkad474)
Supplement: gkad474_Supplemental_Files [file gkad474_supplemental_files.zip › Table_S3.xlsx]

## Sheet: Tabelle1
Table_S3: Summary of CEF values determined for ancestor strains.
technical replicates of strain	exisions	mean(genomes)	CEF	CEF mean	CEF sd
Mm Mut 203b	3.2208	6.01626e+07	5.35349e-08	1.9689e-07	9.74368e-08
Mm Mut 203b	19.0194	6.01626e+07	3.16134e-07
Mm Mut 203b	12.36	6.01626e+07	2.05442e-07
Mm Mut 203b	9.31309	6.01626e+07	1.54799e-07
Mm Mut 203b	17.6585	6.01626e+07	2.93514e-07
Mm Mut 203b	9.50065	6.01626e+07	1.57916e-07
Mm Mut 208	0.0134038	1.09636e+08	1.22257e-10	1.895e-09	4.03265e-09
Mm Mut 208	0.000771309	1.09636e+08	7.03517e-12
Mm Mut 208	0.00437802	1.09636e+08	3.99323e-11
Mm Mut 208	0.00908516	1.09636e+08	8.28664e-11
Mm Mut 208	0.112883	1.09636e+08	1.02961e-09
Mm Mut 208	1.10604	1.09636e+08	1.00883e-08
