# Supplementary material for: Active in vivo translocation of the Methanosarcina mazei Gö1 Casposon
Source: Nucleic Acids Res. 2023 May 31;51(13):6927–43. doi: 10.1093/nar/gkad474 (PMC10359463; doi:10.1093/nar/gkad474)
Supplement: gkad474_Supplemental_Files [file gkad474_supplemental_files.zip › Table_S4.xlsx]

## Sheet: MetMaz-C1 excision
Table_S4: Sanger sequencing reads of PCR products. Table summarizes all sequenced PCR products. "Bold" sequences were used as examples in the main text. Data sheet "MetMaz-C1 excision" summarizes all sequences used for determination of the casposon excision. All sequences are representing independent biological replicates from the long-term evolution experiment. Data sheet "MetMaz-C1 integration"…
ID	strain	Sequence
FG10	Mm Mut 203b	GGCAAAAGATTTAAGTTTTGAGTTAAACAACAATCAAGTTAAACAACAACCAAGTTAAACAACATCTAAAAATTAACGATTGTGCAAAATTCTCACAAAACAGCGTACACTTTTTCAGCCTTGTATATATCCCATAATCTTAATGCGAGAGATTAGATTCGAACCCAAGAGCACTTTCGTAAATTTATCTTAGTTCATCGATTTTGATATAGTTGGGCAACCCCTGCATATCGAAAACATA
FG11	Mm Mut 203b	GGCAAAGATTTAAGTTTTGAGTTAAACAACAATCAAGTTAAACAACAACCAAGTTAAACAACATCTAAAAATTAACGATTGTGCAAAATTCTCACAAAACAGCGTACACTTTTTCAGCCTTGTATATATCCCATAATCTTAATGCGAGAGATTAGATTCGAACCCAAGAGCACTTTCGTAAATTTATCTTAGTTCATCGATTTTGATATAGTTGGGCAACCCCTGCATATCGAAAACATA
FG12	Mm Mut 203b	GTCAAGATTTAAGTTTTGAGTTAAACAACAATCAAGTTAAACAACAACCAAGTTAAACAACATCTAAAAATTAACGATTGTGCAAAATTCTCACAAAACAGCGTACACTTTTTCAGCCTTGTATATATCCCATAATCTTAATGCGAGAGATTAGATTCGAACCCAAGAGCACTTTCGTAAATTTATCTTAGTTCATCGATTTTGATATAGTTGGGCAACCCCTGCATATCGAAAACATATTTAATCTGATCCTGTGTATTATACATATCGCAAAATTGAGCCCGAATTCTAATCATTTCATCTCACACAGAATGGTCAGCTCGGGGTCTAAGTCTTATCGTAAATCATTATCTTTGCTCTGCGTAAGTACCGGAAATTGCCACTAAAAAATAATTTTCT…
FG17	Mm Mut 203b	GGTAAAGATTTAAGTTTTGAGTTAAACAACAATCAAGTTAAACAACAACCAAGTTAAACAACATCTAAAAATTAACGATTGTGCAAAATTCTCACAAAACAGCGTACACTTTTTCAGCCTTGTATATATCCCATAATCTTAATGCGAGAGATTAGATTCGAACCCAAGAGCACTTTCGTAAATTTATCTTAGTTCATCGATTTTGATATAGTTGGGCAACCCCTGCATATCGAAAACATAT
FG18	Mm Mut 203b	GGCCAAGATTTAAGTTTTGAGTTAAACAACAATCAAGTTAAACAACAACCAAGTTAAACAACATCTAAAAATTAACGATTGTGCAAAATTCTCACAAAACAGCGTACACTTTTTCAGCCTTGTATATATCCCATAATCTTAATGCGAGAGATTAGATTCGAACCCAAGAGCACTTTCGTAAATTTATCTTAGTTCATCGATTTTGATATAGTTGGGCAACCCCTGCATATCGAAAACATA
FG19	Mm Mut 203b	GGCAAAGATTTAAGTTTTGAGTTAAACAACAATCAAGTTAAACAACAACCAAGTTAAACAACATCTAAAAATTAACGATTGTGCAAAATTCTCACAAAACAGCGTACACTTTTTCAGCCTTGTATATATCCCATAATCTTAATGCGAGAGATTAGATTCGAACCCAAGAGCACTTTCGTAAATTTATCTTAGTTCATCGATTTTGATATAGTTGGGCAACCCCTGCATATCGAAAACATATTTAATCTGATCCTGTATATTATACATATCGCAAAATTGAGCCCGAATTCAAATCATTTCATCTCACACAGAATGGTCAGCTCGGGGTCTAAATCTTATCGTAAATCATTATCTTTGCTCTGCGTAAGTACCGGAAATTGCCACTAAAAAATAATTTTC…
FG20	Mm Mut 203b	GGCAAAGATTTAAGTTTTGAGTTAAACAACAATCAAGTTAAACAACAACCAAGTTAAACAACATCTAAAAATTAACGATTGTGCAAAATTCTCACAAAACAGCGTACACTTTTTCAGCCTTGTATATATCCCATAATCTTAATGCGAGAGATTAGATTCGAACCCAAGAGCACTTTCGTAAATTTATCTTAGTTCATCGATTTTGATATAGTTGGGCAACCCCTGCATATCGAAAACATA
FG25	Mm Mut 203b	GGCAAGCGTTTAAGTTTTGAGTTAAACAACAATCAAGTTAAACAACAACCAAGTTAAACAACATCTAAAAATTAACGATTGTGCAAAATTCTCACAAAACAGCGTACACTTTTTCAGCCTTGTATATATCCCATAATCTTAATGCGAGAGATTAGATTCGAACCCAAGAGCACTTTCGTAAATTTATCTTAGTTCATCGATTTTGATATAGTTGGGCAACCCCTGCATATCGAAAACATATTTAATCTGATCCTGTATATTATACATATCGCAAAATTGAGCCCGAATTCTAATCATTTCATCTCACACAGAATGGTCAGCTCGGGGTCTAAGTCTTATCGTAAATCATTATCTTTGCTCTGCGTAAGTACCGGAAATTGCCACTAAAAAATAATTTTC…
FG26	Mm Mut 203b	GGTAAGATTTAAGTTTTGAGTTAAACAACAATCAAGTTAAACAACAACCAAGTTAAACAACATCTAAAAATTAACGATTGTGCAAAATTCTCACAAAACAGCGTACACTTTTTCAGCCTTGTATATATCCCATAATCTTAATGCGAGAGATTAGATTCGAACCCAAGAGCACTTTCGTAAATTTATCTTAGTTCATCGATTTTGATATAGTTGGGCAACCCCTGCATATCGAAAACATATTTAATCTGATCCTGTGTATTATACATATCGCAAAATTGAGCCCGAATTCAAATCATTTCATCTCACACAGAATGGTCAGCTCGGGGTCTAAGTCTTATCGTAAATCATTATCTTTGCTCTGCGTAAGTACCGGAAATTGCCACTAAAAAATAATTTTCT…
FG27	Mm Mut 203b	GGCAAAGATTTAAGTTTTGAGTTAAACAACAATCAAGTTAAACAACAACCAAGTTAAACAACATCTAAAAATTAACGATTGTGCAAAATTCTCACAAAACAGCGTACACTTTTTCAGCCTTGTATATATCCCATAATCTTAATGCGAGAGATTAGATTCGAACCCAAGAGCACTTTCGTAAATTTATCTTAGTTCATCGATTTTGATATAGTTGGGCAACCCCTGCATATCGAAAACATATTTAATCTGATCCTGTGTATTATACATATCGCAAAATTGAGCCCGAATTCTAATCATTTCATCTCACACAGAATGGGGAGCTCGGGGTCTAAGTCTTATCGTAAATCATTATCTTTGCTCTGCGTAAGTACCGGAAATTGCGACTAAAAAATAATTTTT…
FG28	Mm Mut 203b	GGCAAAAGATTTAGTTTTGAGTTAAACAACAATCAAGTTAAACAACAACCAAGTTAAACAACATCTAAAAATTAACGATTGTGCAAAATTCTCACAAAACAGCGTACACTTTTTCAGCCTTGTATATATCCCATAATCTTAATGCGAGAGATTAGATTCGAACCCAAGAGCACTTTCGTAAATTTATCTTAGTTCATCGATTTTGATATAGTTGGGCAACCCCTGCATATCGAAAACATATTTAATCTGATCCTGTAGATTATACATATCGCAAAATTGAGCCCGAATTCAAATCATTTCATCTCACACAGAATGGTCAGCTCGGGGTCTAAGTCTTATCGTAAATCATTATCTTTGCTCTGCGTAAGTACCGGAAATTGCCACTAAAAAATAATTTTC…
FG33	Mm Mut 203b	GGTAAGCGTTTAAGTTTTGAGTTAAACAACAATCAAGTTAAACAACAACCAAGTTAAACAACATCTAAAAATTAACGATTGTGCAAAATTCTCACAAAACAGCGTACACTTTTTCAGCCTTGTATATATCCCATAATCTTAATGCGAGAGATTAGATTCGAACCCAAGAGCACTTTCGTAAATTTATCTTAGTTCATCGATTTTGATATAGTTGGGCAACCCCTGCATATCGAAAACATA
FG34	Mm Mut 203b	TGTAAAGATTTAAGTTTTGAGTTAAACAACAATCAAGTTAAACAACAACCAAGTTAAACAACATCTAAAAATTAACGATTGTGCAAAATTCTCACAAAACAGCGTACACTTTTTCAGCCTTGTATATATCCCATAATCTTAATGCGAGAGATTAGATTCGAACCCAAGAGCACTTTCGTAAATTTATCTTAGTTCATCGATTTTGATATAGTTGGGCAACCCCTGCATATCGAAAACATA
FG35	Mm Mut 203b	GGCAAGATTTAAGTTTTGAGTTAAACAACAATCAAGTTAAACAACAACCAAGTTAAACAACATCTAAAAATTAACGATTGTGCAAAATTCTCACAAAACAGCGTACACTTTTTCAGCCTTGTATATATCCCATAATCTTAATGCGAGAGATTAGATTCGAACCCAAGAGCACTTTCGTAAATTTATCTTAGTTCATCGATTTTGATATAGTTGGGCAACCCCTGCATATCGAAAACATA
FG36	Mm Mut 203b	GGCAAAAGATTTAAGTTTTGAGTTAAACAACAATCAAGTTAAACAACAACCAAGTTAAACAACATCTAAAAATTAACGATTGTGCAAAATTCTCACAAAACAGCGTACACTTTTTCAGCCTTGTATATATCCCATAATCTTAATGCGAGAGATTAGATTCGAACCCAAGAGCACTTTCGTAAATTTATCTTAGTTCATCGATTTTGATATAGTTGGGCAACCCCTGCATATCGAAAACATA
FG41	Mm Mut 203b	GTAAGGTAAAGAAGATATATTTTTTGTTTAAAACCCCTCTTTAAAACCCCCGTTTTAAACCCCCTTCAAAAACGATGGTGCGAAATTTTCTCAAAACCGCACTTTTTTCCCCCTGTTTGTCCCCACTCCATTGCGCGAGATAATAATACTCACTCCCCAAGCACCTTCTAAATATATCTTATCACATCGCTTTAGATATAAGGGGGCGGCCCCCGCATAGCAAACAAAAAATAAA
FG42	Mm Mut 203b	GGTAAGATTTAAGTTTTGAGTTAAACAACAATCAAGTTAAACAACAACCAAGTTAAACAACATCTAAAAATTAACGATTGTGCAAAATTCTCACAAAACAGCGTACACTTTTTCAGCCTTGTATATATCCCATAATCTTAATGCGAGAGATTAGATTCGAACCCAAGAGCACTTTCGTAAATTTATCTTAGTTCATCGATTTTGATATAGTTGGGCAACCCCTGCATATCGAAAACATA
FG43	Mm Mut 203b	GGTAAAGATTTAAGTTTTGAGTTAAACAACAATCAAGTTAAACAACAACCAAGTTAAACAACATCTAAAAATTAACGATTGTGCAAAATTCTCACAAAACAGCGTACACTTTTTCAGCCTTGTATATATCCCATAATCTTAATGCGAGAGATTAGATTCGAACCCAAGAGCACTTTCGTAAATTTATCTTAGTTCATCGATTTTGATATAGTTGGGCAACCCCTGCATATCGAAAACATA
FG44	Mm Mut 203b	GTCAAAAGATTTAAGTTTTGAGTTAAACAACAATCAAGTTAAACAACAACCAAGTTAAACAACATCTAAAAATTAACGATTGTGCAAAATTCTCACAAAACAGCGTACACTTTTTCAGCCTTGTATATATCCCATAATCTTAATGCGAGAGATTAGATTCGAACCCAAGAGCACTTTCGTAAATTTATCTTAGTTCATCGATTTTGATATAGTTGGGCAACCCCTGCATATCGAAAACATA
FG49	Mm Mut 203b	GGTAAAGATTTAAGTTTTTGAGTTAAACAACAATCAAGTTAAACAACAACCAAGTTAAACAACATCTAAAAATTAACGATTGTGCAAAATTCTCACAAAACAGCGTACACTTTTTCAGCCTTGTATATATCCCATAATCTTAATGCGAGAGATTAGATTCGAACCCAAGAGCACTTTCGTAAATTTATCTTAGTTCATCGATTTTGATATAGTTGGGCAACCCCTGCATATCGAAAACATA
FG50	Mm Mut 203b	GGCAAAGATTTAAGTTTTGAGTTAAACAACAATCAAGTTAAACAACAACCAAGTTAAACAACATCTAAAAATTAACGATTGTGCAAAATTCTCACAAAACAGCGTACACTTTTTCAGCCTTGTATATATCCCATAATCTTAATGCGAGAGATTAGATTCGAACCCAAGAGCACTTTCGTAAATTTATCTTAGTTCATCGATTTTGATATAGTTGGGCAACCCCTGCATATCGAAAACATA
FG51	Mm Mut 203b	GGCAAAGATTTAAGTTTTGAGTTAAACAACAATCAAGTTAAACAACAACCAAGTTAAACAACATCTAAAAATTAACGATTGTGCAAAATTCTCACAAAACAGCGTACACTTTTTCAGCCTTGTATATATCCCATAATCTTAATGCGAGAGATTAGATTCGAACCCAAGAGCACTTTCGTAAATTTATCTTAGTTCATCGATTTTGATATAGTTGGGCAACCCCTGCATATCGAAAACATA
FG52	Mm Mut 203b	GACCATTAGGGGGATATAAGTTTTTGTTAACCCCTCCTCGGACACCCCCCCCTTAAAACCATCTAAAATAATCAATTGTGCCATTATCAACAAACCGGAAACTTTTTCCCGTCGTGTATTCCCCCCCTTCTTGAGCAGGGGATTTAAAACTAACCCCGGAGCACCTTTCTAAATTTTAATAAATTACCCCTTTTTTGAAATTGGGGGGCCGACTGAAAACAAAATTAAAA
FG57	Mm Mut 203b	GGTAAAGATTTAAGTTTTGAGTTAAACAACAATCAAGTTAAACAACAACCAAGTTAAACAACATCTAAAAATTAACGATTGTGCAAAATTCTCACAAAACAGCGTACACTTTTTCAGCCTTGTATATATCCCATAATCTTAATGCGAGAGATTAGATTCGAACCCAAGAGCACTTTCGTAAATTTATCTTAGTTCATCGATTTTGATATAGTTGGGCAACCCCTGCATATCGAAAACATA
FG58	Mm Mut 203b	GGCAAAGATTTAAGTTTTGAGTTAAACAACAATCAAGTTAAACAACAACCAAGTTAAACAACATCTAAAAATTAACGATTGTGCAAAATTCTCACAAAACAGCGTACACTTTTTCAGCCTTGTATATATCCCATAATCTTAATGCGAGAGATTAGATTCGAACCCAAGAGCACTTTCGTAAATTTATCTTAGTTCATCGATTTTGATATAGTTGGGCAACCCCTGCATATCGAAAACATA
FG59	Mm Mut 203b	GGCAAAGATTTAAGTTTTGAGTTAAACAACAATCAAGTTAAACAACAACCAAGTTAAACAACATCTAAAAATTAACGATTGTGCAAAATTCTCACAAAACAGCGTACACTTTTTCAGCCTTGTATATATCCCATAATCTTAATGCGAGAGATTAGATTCGAACCCAAGAGCACTTTCGTAAATTTATCTTAGTTCATCGATTTTGATATAGTTGGGCAACCCCTGCATATCGAAAACATATTT
FG60	Mm Mut 203b	GGCAAAGATTTAAGTTTTGAGTTAAACAACAATCAAGTTAAACAACAACCAAGTTAAACAACATCTAAAAATTAACGATTGTGCAAAATTCTCACAAAACAGCGTACACTTTTTCAGCCTTGTATATATCCCATAATCTTAATGCGAGAGATTAGATTCGAACCCAAGAGCACTTTCGTAAATTTATCTTAGTTCATCGATTTTGATATAGTTGGGCAACCCCTGCATATCGAAAACATA
FG65	Mm Mut 203b	GGCAAGATTTAAGTTTTGAGTTAAACAACAATCAAGTTAAACAACAACCAAGTTAAACAACATCTAAAAATTAACGATTGTGCAAAATTCTCACAAAACAGCGTACACTTTTTCAGCCTTGTATATATCCCATAATCTTAATGCGAGAGATTAGATTCGAACCCAAGAGCACTTTCGTAAATTTATCTTAGTTCATCGATTTTGATATAGTTGGGCAACCCCTGCATATCGAAAACATA
FG66	Mm Mut 203b	GGCAAAGATTTAAGTTTTGAGTTAAACAACAATCAAGTTAAACAACAACCAAGTTAAACAACATCTAAAAATTAACGATTGTGCAAAATTCTCACAAAACAGCGTACACTTTTTCAGCCTTGTATATATCCCATAATCTTAATGCGAGAGATTAGATTCGAACCCAAGAGCACTTTCGTAAATTTATCTTAGTTCATCGATTTTGATATAGTTGGGCAACCCCTGCATATCGAAAACATA
FG67	Mm Mut 203b	GGCAAGATTTAAGTTTTGAGTTAAACAACAATCAAGTTAAACAACAACCAAGTTAAACAACATCTAAAAATTAACGATTGTGCAAAATTCTCACAAAACAGCGTACACTTTTTCAGCCTTGTATATATCCCATAATCTTAATGCGAGAGATTAGATTCGAACCCAAGAGCACTTTCGTAAATTTATCTTAGTTCATCGATTTTGATATAGTTGGGCAACCCCTGCATATCGAAAACATA
FG68	Mm Mut 203b	GGCAAAGATTTAAGTTTTGAGTTAAACAACAATCAAGTTAAACAACAACCAAGTTAAACAACATCTAAAAATTAACGATTGTGCAAAATTCTCACAAAACAGCGTACACTTTTTCAGCCTTGTATATATCCCATAATCTTAATGCGAGAGATTAGATTCGAACCCAAGAGCACTTTCGTAAATTTATCTTAGTTCATCGATTTTGATATAGTTGGGCAACCCCTGCATATCGAAAACATA
FG73	Mm Mut 203b	GGCAAGATTTAAGTTTTGAGTTAAACAACAATCAAGTTAAACAACAACCAAGTTAAACAACATCTAAAAATTAACGATTGTGCAAAATTCTCACAAAACAGCGTACACTTTTTCAGCCTTGTATATATCCCATAATCTTAATGCGAGAGATTAGATTCGAACCCAAGAGCACTTTCGTAAATTTATCTTAGTTCATCGATTTTGATATAGTTGGGCAACCCCTGCATATCGAAAACATA
FG74	Mm Mut 203b	GGTAAAGATTTAAGTTTTGAGTTAAACAACAATCAAGTTAAACAACAACCAAGTTAAACAACATCTAAAAATTAACGATTGTGCAAAATTCTCACAAAACAGCGTACACTTTTTCAGCCTTGTATATATCCCATAATCTTAATGCGAGAGATTAGATTCGAACCCAAGAGCACTTTCGTAAATTTATCTTAGTTCATCGATTTTGATATAGTTGGGCAACCCCTGCATATCGAAAACATA
FG75	Mm Mut 203b	GGCAAAAGATTTAAGTTTTGAGTTAAACAACAATCAAGTTAAACAACAACCAAGTTAAACAACATCTAAAAATTAACGATTGTGCAAAATTCTCACAAAACAGCGTACACTTTTTCAGCCTTGTATATATCCCATAATCTTAATGCGAGAGATTAGATTCGAACCCAAGAGCACTTTCGTAAATTTATCTTAGTTCATCGATTTTGATATAGTTGGGCAACCCCTGCATATCGAAAACATA
FG76	Mm Mut 203b	GGCAAAGATTTAAGTTTTGAGTTAAACAACAATCAAGTTAAACAACAACCAAGTTAAACAACATCTAAAAATTAACGATTGTGCAAAATTCTCACAAAACAGCGTACACTTTTTCAGCCTTGTATATATCCCATAATCTTAATGCGAGAGATTAGATTCGAACCCAAGAGCACTTTCGTAAATTTATCTTAGTTCATCGATTTTGATATAGTTGGGCAACCCCTGCATATCGAAAACATA
FG81	Mm Mut 203b	GGCAAAGATTTAAGTTTTGAGTTAAACAACAATCAAGTTAAACAACAACCAAGTTAAACAACATCTAAAAATTAACGATTGTGCAAAATTCTCACAAAACAGCGTACACTTTTTCAGCCTTGTATATATCCCATAATCTTAATGCGAGAGATTAGATTCGAACCCAAGAGCACTTTCGTAAATTTATCTTAGTTCATCGATTTTGATATAGTTGGGCAACCCCTGCATATCGAAAACATA
FG82	Mm Mut 203b	GGTAAAGATTTAAGTTTTGAGTTAAACAACAATCAAGTTAAACAACAACCAAGTTAAACAACATCTAAAAATTAACGATTGTGCAAAATTCTCACAAAACAGCGTACACTTTTTCAGCCTTGTATATATCCCATAATCTTAATGCGAGAGATTAGATTCGAACCCAAGAGCACTTTCGTAAATTTATCTTAGTTCATCGATTTTGATATAGTTGGGCAACCCCTGCATATCGAAAACATA
FG83	Mm Mut 203b	GGCAAAGATTTAAGTTTTGAGTTAAACAACAATCAAGTTAAACAACAACCAAGTTAAACAACATCTAAAAATTAACGATTGTGCAAAATTCTCACAAAACAGCGTACACTTTTTCAGCCTTGTATATATCCCATAATCTTAATGCGAGAGATTAGATTCGAACCCAAGAGCACTTTCGTAAATTTATCTTAGTTCATCGATTTTGATATAGTTGGGCAACCCCTGCATATCGAAAACATA
FG84	Mm Mut 203b	GCTACCGTGCAAGAATTTATTTTTTGGGCACCTGTTTCTTAACTATACCAGAATC
FG89	Mm Mut 203b	GGTAAAGATTTAAGTTTTGAGTTAAACAACAATCAAGTTAAACAACAACCAAGTTAAACAACATCTAAAAATTAACGATTGTGCAAAATTCTCACAAAACAGCGTACACTTTTTCAGCCTTGTATATATCCCATAATCTTAATGCGGGAGATTAGATTCGAACCCAAGAGCACTTTCGTAAATTTATCTTAGTTCATCGATTTTGATATAGTTGGGCAACCCCTGCATATCGAAAACATA
FG90	Mm Mut 203b	GGTAAAGATTTAAGTTTTGAGTTAAACAACAATCAAGTTAAACAACAACCAAGTTAAACAACATCTAAAAATTAACGATTGTGCAAAATTCTCACAAAACAGCGTACACTTTTTCAGCCTTGTATATATCCCATAATCTTAATGCGGGAGATTAGATTCGAACCCAAGAGCACTTTCGTAAATTTATCTTAGTTCATCGATTTTGATATAGTTGGGCAACCCCTGCATATCGAAAACATA
FG91	Mm Mut 203b	CTAGCATTTATCCGGATTATTTTTTGAGTTAGTAACCTCAAGTTAATCAACAACCAAGTTAAACACCATCTAAAAATTAACGATTGAGTGTAATTCACACAACACAGCGTACACTTTTTTAGTTTTGTACATATCCCATAACCTTAACGCGAGAGATTAGATTCGAACCCAAGACCACATTCGTAAATTTATCTTACTTCTCGAATCGGAGATAGATGGGCTGGGCATGAACCTCGAAAACATAA
FG92	Mm Mut 203b	TTACGGTAAGATTTAGTTTTGAGTTAAACAACAATCAAGTTAAACAACAACCAAGTTAAACAACATCTAAAAATTAACGATTGTGCAAAATTCTCACAAAACAGCGTACACTTTTTCAGCCTTGTATATATCCCATAATCTTAATGCGAGAGATTAGATTCGAACCCAAGAGCACTTTCGTAAATTTATCTTAGTTCATCGATTTTGATATAGTTGGGCAACCCCTGCATATCGAAAACAT
FG13	Mm Mut 208	GGCAAGATTTAAGTTTTGAGTTAAACAACAATCAAGTTAAACAACAACCAAGTTAAACAACATCTAAAAATTAACGATTGTGCAAAATTCTCACAAAACAGCGTACACTTTTTCAGCCTTGTATATATCCCATAATCTTAATGCGAGAGATTAGATTCGAACCCAAGAGCACTTTCGTAAATTTATCTTAGTTCATCGATTTTGATATAGTTGGGCAACCCCTGCATATCGAAAACATA
FG14	Mm Mut 208	GAAGCTTGAACCGGAATAAAGTTGTTGGTTTTAACAATCTCTTATACAACAACCAAGATTGTACAACATCCAAAAAAAATCAAATGGGGTACATTCCTACAAAACAACAGAATACACTTTATCCCCGTTGTTTTCCCCCAATCTTAATGCTGCAAAAGATATTCTAACCCCCCAACACCTTTTTAATTTTATTATAATACACCATTTTTGATGATTTGGGGGGCCCCCGCCGCACAAAAAAAATA
FG15	Mm Mut 208	TAACTTTAAAGGGAGAATTATTTAGTTAGTTTTCACACCCGTTGTTAACAACCCGTAATACAACTCTAATAAAAATAAAGAGTGGCAAATTCAAAAAACAGCATAACTTCCCCTCCGTATATACCCCCATCCACAGGCGCAAAAGAATACATTCCACCCCAACAACCCTCAAAATATACTTAAATTACATAAACATTTATAAAGGGGGGGGCCCCGCCCGCCAAAAAAAAAAA
FG16	Mm Mut 208	GAAGGAATCCCCGCGTTAATTTTGTGAAAAACAACATCTAAAAAACCACGACCTTACAAACATCACAATTAACGAAAGTTGAGCATTAACACACAAAACAGCATACTTCTCTTCCTCCCGTGCTGGATACCACCCTCTTAGGAGAGGGGATTAACAAACACACCGGAGACAACCTAAATTAAGCAAAATTATCCAACTATTTAGAATGGGTGGACCCCCATGCCTAGAAAAAAATAA
FG21	Mm Mut 208	CGATAAGATTTAGTTTTGAGTTAAACAACAATCAAGTTAAACAACAACCAAGTTAAACAACATCTAAAAATTAACGATTGTGCAAAATTCTCACAAAACAGCGTACACTTTTTCAGCCTTGTATATATCCCATAATCTTAATGCGAGAGATTAGATTCGAACCCAAGAGCACTTTCGTAAATTTATCTTAGTTCATCGATTTTGATATAGTTGGGCAACCCCTGCATATCGAAAACATA
FG22	Mm Mut 208	GACCATTGGGGGGAAAATTAATAGTTTTGTTTAACCCCCCCTTTAAAAACCCCCTTTAACCACCTCAAAAAAAAAGGGGGTGCATAATTCCCAAAAACGGTAACTTTTTTTCACCGGTGTATTTCTCCAAAATCCTTAGGGCAGAAGAAAAACTCCAACCCCAAAAGCCCTTTCTAAATTTCACCTAACCCCCCCGTTTAGGAAAAGCGGCGCACCCGCCCCACAACAACAAACTAAA
FG23	Mm Mut 208	CGTAAAAAGATTTAAGTTTTGAGTTAAACAACAATCAAGTTAAACAACAACCAAGTTAAACAACATCTAAAAATTAACGATTGTGCAAAATTCTCACAAAACAGCGTACACTTTTTCAGCCTTGTATATATCCCATAATCTTAATGCGAGAGATTAGATTCGAACCCAAGAGCACTTTCGTAAATTTATCTTAGTTCATCGATTTTGATATAGTTGGGCAACCCCTGCATATCGAAAACATA
FG24	Mm Mut 208	TGGCAAGATTTAAGTTTTGAGTTAAACAACAATCAAGTTAAACAACAACCAAGTTAAACAACATCTAAAAATTAACGATTGTGCAAAATTCTCACAAAACAGCGTACACGTTTTTCAGCCTTGTATATATCCCATAATCTTAATGCGAGAGATTAGATTCGAACCCAAGAGCACTTTCGTAAATTTATCTTAGTTCATCGATTTTGATATAGTTGGGCAACCCCTGCATATCGAAAACATA
FG29	Mm Mut 208	GGTAAGATTTAAGTTTTGAGTTAAACAACAATCAAGTTAAACAACAACCAAGTTAAACAACATCTAAAAATTAACGATTGTGCAAAATTCTCACAAAACAGCGTACACTTTTTCAGCCTTGTATATATCCCATAATCTTAATGCGAGAGATTAGATTCGAACCCAAGAGCACTTTCGTAAATTTATCTTAGTTCATCGATTTTGATATAGTTGGGCAACCCCTGCATATCGAAAACATA
FG30	Mm Mut 208	GAAACATAACAGAGGATATATTTTGTTGTTAACCCCCCTTTTAAACCCCCCCTTTAAACCCCCAAAATAAAAAAGGGGTGTGAATTCTTCTCAAAAAACAGCGCACTTTTTTTCCCCCTTGTATACCCCCCATACTCTTGGGGCGAAATATAATACTCCCCCCCAACCCCTCTCTCAAAATTTCCTCATACCACCTCTTTTAAGATATTGGGGGCCCCCCCCCCGCAAAAAAAAAAAAAAA
FG31	Mm Mut 208	GGTAAAAGATTTAAGTTTTGAGTTAAACAACAATCAAGTTAAACAACAACCAAGTTAAACAACATCTAAAAATTAACGATTGTGCAAAATTCTTACAAAACAGCGTACACCGTTTTTCTGAGTTGTATATATCCCATAATCTTAATGCGAGAGATTAGATTCGAACCCAAGAGCACTTTCGTAAATTTATCTTAGTTCATCGATTTTGATATAGTTGGGCAACCCCTGCATATCGAAAACATA
FG32	Mm Mut 208	GTACCTTGAGGGGAATTTAATTTTTTGGTTAACCCCCCCTTTAAACAACCCCCTGTTAACCACATCCAAAAAATTAAGGATTGTCAAAAATTCCCAAAAAAAACCGAACACTTTTTAGGCCCTGTGTTTATCCCAAATCCTTAGGGCGGAAAATATAATACACCCCCAAAACCCCTTTCTAAATTTAACCTAATCAAACAATTTGAAAAAGTGGGCCCCCCCCGCTGAAAAACACAATAA
FG37	Mm Mut 208	GGTAAGATTTAAGTTTTGAGTTAAACAACAATCAAGTTAAACAACAACCAAGTTAAACAACATCTAAAAATTAACGATTGTGCAAAATTCTCACAAAACAGCGTACACTTTTTCAGCCTTGTATATATCCCATAATCTTAATGCGAGAGATTAGATTCGAACCCAAGAGCACTTTCGTAAATTTATCTTAGTTCATCGATTTTGATATAGTTGGGCAACCCCTGCATATCGAAAACATA
FG38	Mm Mut 208	GAAACAGCTAAGGAAGTATTATTTTTTGTTTAACACCTCTTTTAACCACCCCTTTTTAACAACCTATAAATAAAGAATGGTGCGCAATTCTCTCAAAAAACGGAGTACTTTTTTTCCCTGGTGTATATCCCCATACTCATGGCGGGAAAGAATTACAACCCCCAACCACTTTCTCAATTTATATAATTTCACCACTTTAAGAAATGGGGGGGCCCCCCCGGCAAAAAAAAAAAAAA
FG39	Mm Mut 208	GTAACAAGGGGGGAGGATATATTTTTGTTTAAAACCTCTTTTAAAACCCCTTTTAAAAACATCTAAAAAAAATGGGTGAGCAAACTCCAAAAAGGAGCGCACACTTCCCGCCTTGATTCCCCCAATCTTAATGGCGAGAAAGATATTCCAACCCCCCAACCCCTTCCTAAAATTAACCTAATTCCACCAATTTGAAAAGTTGGGCCACCCCCGGCAAAAAAAAAAAAAAATA
FG40	Mm Mut 208	TTACGGCAAGATTTAAGTTTTGAGTTAACAACAATCAAGTTAAACAACAACCAAGTTAAACAACATCTAAAAATTAACGATTGTGCAAAATTCTCACAAAACAGCGTACACTTTTTCAGCCTTGTATATATCCCATAATCTTAATGCGAGAGATTAGATTCGAACCCAAGAGCACTTTCGTAAATTTATCTTAGTTCATCGATTTTGATATAGTTGGGCAACCCCTGCATATCGAAAACATA
FG45	Mm Mut 208	GGCAAAGATTTAAGTTTTGAGTTAAACAACAATCAAGTTAAACAACAACCAAGTTAAACAACATCTAAAAATTAACGATTGTGCAAAATTCTCACAAAACAGCGTACACTTTTTCAGCCTTGTATATATCCCATAATCTTAATGCGAGAGATTAGATTCGAACCCAAGAGCACTTTCGTAAATTTATCTTAGTTCATCGATTTTGATATAGTTGGGCAACCCCTGCATATCGAAAACATA
FG46	Mm Mut 208	GGCAAAGCGTTTAAGTTTTGAGTTAAACAACAATCAAGTTAAACAACAACCAAGTTAAACAACATCTAAAAATTAACGATTGTGCAAAATTCTCACAAAACAGCGTACACTTTTTCAGCCTTGTATATATCCCATAATCTTAATGCGAGAGATTAGATTCGAACCCAAGAGCACTTTCGTAAATTTATCTTAGTTCATCGATTTTGATATAGTTGGGCAACCCCTGCATATCGAAAACATA
FG47	Mm Mut 208	GGCAAAGATTTAAGTTTTGAGTTAAACAACAATCAAGTTAAACAACAACCAAGTTAAACAACATCTAAAAATTAACGATTGTGCAAAATTCTCACAAAACAGCGTACACTTTTTCAGCCTTGTATATATCCCATAATCTTAATGCGAGAGATTAGATTCGAACCCAAGAGCACTTTCGTAAATTTATCTTAGTTCATCGATTTTGATATAGTTGGGCAACCCCTGCATATCGAAAACATA
FG48	Mm Mut 208	GGGAAAAAAGGGGTAAAAAGTTTTGGTTAAAACCTCTTTTAAACAACCCCCTTTAAAAACATCTAAAAAATTAAGGGTGTGCAAAATTCTCAAAAAACCCGTCTTTTTTTCAGCCGTGGGATCCCCCATACTCCTAACGGGAGAAAAATACTCGAACCCGAGAGCACTCTCGAAATTTATTATAACTCATCGATTTTAAAAAGGTGGGGGACCCCCGCAAAAAAAAAAAAAA
FG53	Mm Mut 208	GGCCAAGATTTAAGTTTTGAGTTAAACAACAATCAGTTAAACAACAACCAAGTTAAACAACATCTAAAAATTAACGATTGTGCAAAATTCTCACAAAACAGCGTACACTTTTTCAGCCTTGTATATATCCCATAATCTTAATGCGGGGATTAGATTCGAACCCAAGAACACTTTCGTAAATTTATCTTAATTTATCGATTTTGATATAGTTGGGCAACCCCTGGATATCGAAAACATAA
FG54	Mm Mut 208	CAACATGGCCGGAGAAAAATTAATTTTTGTTTAACAACCACTTTTAACCCCCCAATTTAAACAACATCTAAAAATAAAGATTGTGCAAAATTCTCACAAAAAGCGTACACTTTTTCCGCCTTGTATATCCCCCATAATCATAATGCAGGAAATTATATTCCAACCCAAAAGCTTTTTCAAAAATTTATCTTATTTCATCGATTTTGATATTGTTGGGCCCCCCTGCAAAACAAAAACATA
FG55	Mm Mut 208	GGCAAAGCGTTTAAGTTTTGAGTTAAACAACAATCAAGTTAAACAACAACCAAGTTAAACAACATCTAAAAATTAACGATTGTGCAAAATTCTCACAAAACAGCGTACACTTTTTCAGCCTTGTATATATCCCATAATCTTAATGCGAGAGATTAGATTCGAACCCAAGAGCACTTTCGTAAATTTATCTTAGTTCATCGATTTTGATATAGTTGGGCAACCCCTGCATATCGAAAACATA
FG56	Mm Mut 208	CGCAAAGATTTAAGTTTTGAGTTAAACAACAATCAAGTTAAACAACAACCAAGTTAAACAACATCTAAAAATTAACGATTGTGCAAAATTCTCACAAAACAGCGTACACCGTTTTTCTGACTTGTATATATCCCATAATCTTAATGCGAGAGATTAGATTCGAACCCAAGAGCACTTTCGTAAATTTATCTTAGTTCATCGATTTTGATATAGTTGGGCAACCCCTGCATATCGAAAACATA
FG61	Mm Mut 208	ACGTGGAAGGAGTTTAAGTTTTGAGTTAAACAACAATCAAGTTAAACAACAACCAAGTTAAACAACATCTAAAAATTAACGATTGTGCAAAATTCTCACAAAACAGCGTACACTTTTTCAGCCTTGTATATATCCCATAATCTTAATGCGAGAGATTAGATTCGAACCCAAGAGCACTTTCGTAAATTTATCTTAGTTCATCGATTTTGATATAGTTGGGCAACCCCTGCATATCGAAAACATA
FG62	Mm Mut 208	GGCAAAGATTTAAGTTTTGAGTTAAACAACAATCAAGTTAAACAACAACCAAGTTAAACAACATCTAAAAATTAACGATTGTGCAAAATTCTCACAAAACAGCGTACACTTTTTCAGCCTTGTATATATCCCATAATCTTAATGCGAGAGATTAGATTCGAACCCAAGAGCACTTTCGTAAATTTATCTTAGTTCATCGATTTTGATATAGTTGGGCAACCCCTGCATATCGAAAACATA
FG63	Mm Mut 208	GGTAAGATTTAAGTTTTGAGTTAAACAACAATCAAGTTAAACAACAACCAAGTTAAACAACATCTAAAAATTAACGATTGTGCAAAATTCTCACAAAACAGCGTACACTTTTTCAGCCTTGTATATATCCCATAATCTTAATGCGGGAGATTAGATTCGAACCCAAGAGCACTTTCGTAAATTTATCTTAGTTCATCGATTTTGATATAGTTGGGCAACCCCTGCATATCGAAAACATA
FG64	Mm Mut 208	GGTAAAGATTTAAGTTTTGAGTTAAACAACAATCAAGTTAAACAACAACCAAGTTAAACAACATCTAAAAATTAACGATTGTGCAAAATTCTCACAAAACAGCGTACACTTTTTCAGCCTTGTATATACCCCATAATCTTAATGCGAGAGATTAGATTCGAACCCAAGAGCACTTTCGTAAATTTATCTTAGTTCATCGATTTTGATATAGTTGGGCAACCCCTGCATATCGAAAACATA
FG69	Mm Mut 208	GGCAAAGATTTAAGTTTTGAGTTAAACAACAATCAAGTTAAACAACAACCAAGTTAAACAACATCTAAAAATTAACGATTGTGCAAAATTCTCACAAAACAGCGTACACTTTTTCAGCCTTGTATATATCCCATAATCTTAATGCGAGGGATTAGATTCGAACCCAAGAGCACTTTCGTAAATTTATCTTAGTTCATCGATTTTGATATAGTTGGGCAACCCCTGCATATCGAAAACATA
FG70	Mm Mut 208	CTACAATACACGAAGGAATAAAGTGCGGAGTAACAGAGCAAGCGAGTCATTAGTAACAACTCAAAAAAAAAAAAAGGGGCCCCCTTCCAAAAGCGGCACACATTTTTCCGCCTTTGTATATCCCCCACATTCTAAGGGCGAGAGATAATTTTCAACCCAAAGCGATCTTCAAAAAATTATCTTAACCCATTTTTTTAAAGGGGGGGCCCCCCCCCGAAAAAAAAAAA
FG71	Mm Mut 208	TGCAAAGATTTAAGTTTTGAGTTAAACAACAATCTAGTTAAACAACAACCAAGTTAAACAACATCTAAAAATTAACGATTGTGCAAAATTCTCACAAAACAGCGTACACTTTTTCAGCCTTGTATATATCCCATAATCTTAATGCGAGAGATTAGATTCGAACCCAAGAGCACTTTCGTAAATTTATCTTAGTTCATCGATTTTGATATAGTTGGGCAACCCCTGCATATCGAAAACATA
FG72	Mm Mut 208	GGTAAGATTTAAGTTTTGAGTTAAACAACAATCAAGTTAAACAACAACCAAGTTAAACAACATCTAAAAATTAACGATTGTGCAAAATTCTCACAAAACAGCGTACACTTTTTCAGCCTTGTATATATCCCATAATCTTAATGCGGGAGATTAGATTCGAACCCAAGAGCACTTTCGTAAATTTATCTTAGTTCATCGATTTTGATATAGTTGGGCAACCCCTGCATATCGAAAACATA
FG77	Mm Mut 208	TCGGTAAGATTTAAGTTTTGAGTTAAACAACAATCAAGTTAAACAACAACCAAGTTAAACAACATCTAAAAATTAACGATTGTGCAAAATTCTCACAAAACAGCGTACACTTTTTCAGCCTTGTATATATCCCATAATCTTAATGCGAGAGATTAGATTCGAACCCAAGAGCACTTTCGTAAATTTATCTTAGTTCATCGATTTTGATATAGTTGGGCAACCCCTGCATATCGAAAACATA
FG78	Mm Mut 208	GGTAAAGCGTTTAAGTTTTGAGTTAAACAACAATCAAGTTAAACAACAACCAAGTTAAACAACATCTAAAAATTAACGATTGTGCAAAATTCTCACAAAACAGCGTACACTTTTTCAGCCTTGTATATATCCCATAATCTTAATGCGGGAGATTAGATTCGAACCCAAGAGCACTTTCGTAAATTTATCTTAGTTCATCGATTTTGATATAGTTGGGCAACCCCTGCATATCGAAAACATA
FG79	Mm Mut 208	CTCGATGAACGAGAAGGGTTTAAGTTTTGAGTTAACAACAATCAAGTTAAACAACACCCAAGTTAAACAACATCTAAAAATTAACGATTGGGCAAAATTCTCACAAAACAGCGTACACTTTTTCAGCCTTGTATATATCCCATAATCTTAATGCGAGAGATTAGATTCGAACCCAAGAGCACTTTCGTAAATTTATCTTAGTTCATCGATTTTGATATAGTTGGGCAACCCCTGCATATCGAAAACATA
FG80	Mm Mut 208	AAACGGCAAGATTTAAGTTTTGAGTTAAACAACAATCAAGTTAAACAACAACCAAGTTAAACAACATCTAAAAATTAACGATTGTGCAAAATTCTCACAAAACAGCGTACACTTTTTCAGCCTTGTATATATCCCATAATCTTAATGCGGGAGATTAGATTCGAACCCAAGAGCACTTTCGTAAATTTATCTTAGTTCATCGATTTTGATATAGTTGGGCAACCCCTGCATATCGAAAACATA
FG85	Mm Mut 208	GGTAAGATTTAAGTTTTGAGTTAAACAACAATCAGTTAAACAACAACCAAGTTAAACAACATCTAAAAATTAACGATTGTGCAAAATTCTCACAAAACAGCGTACACTTTTTCAGCCTTGTATATATCCCATAATCTTAATGCGAGAGATTAGATTCGAACCCAAGAGCACTTTCGTAAATTTATCTTAGTTCATCGATTTTGATATAGTTGGGCAACCCCTGCATATCGAAAACATA
FG86	Mm Mut 208	GGCAAGATTTAAGTTTTGAGTTAAACAACAATCAAGTTAAACAACAACCAAGTTAAACAACATCTAAAAATTAACGATTGTGCAAAATTCTCACAAAACAGCGTACACTTTTTCAGCCTTGTATATATCCCATAATCTTAATGCGAGAGATTAGATTCGAACCCAAGAGCACTTTCGTAAATTTATCTTAGTTCATCGATTTTGATGTAGTTGGGCAACCCCTGCATATCGAAAACAT
FG87	Mm Mut 208	CCCACCCTGGGCCCGTGTAATTTTTGTGAGTCCCCCTCCTAAATACCCCCACTAAATCCACACATCCTATAAAAAATAAAGAGTGCATAATCTCAACCCACCCATACTTTTTCCCCGCGTGTATATCCCCAAAATTGGAGCGCGAGAGAATACAACCCAACCCAGCACTCTCAAATATTTAAATTACTTCTCGATTTAGATATGGGGGCGCCCCCGCAGAAAAACAAAAAAAAAACA
FG88	Mm Mut 208	GGCAAAGATTTAAGTTTTGAGTTAAACAACAATCAAGTTAAACAACAACCAAGTTAAACAACATCTAAAAATTAACGATTGTGCAAAATTCTCACAAAACAGCGTACACTTTTTCAGCCTTGTATATATCCCATAATCTTAATGCGGGAGATTAGATTCGAACCCAAGAGCACTTTCGTAAATTTATCTTAGTTCATCGATTTTGATATAGTTGGGCAACCCCTGCATATCGAAAACAT
FG93	Mm Mut 208	GGTAAAGATTTAAGTTTTGAGTTAAACAACAATCAAGTTAAACAACAACCAAGTTAAACAACATCTAAAAATTAACGATTGTGCAAAATTCTCACAAAACAGCGTACACTTTTTCAGCCTTGTATATATCCCATAATCTTAATGCGAGAGATTAGATTCGAACCCAAGAGCACTTTCGTAAATTTATCTTAGTTCATCGATTTTGATATAGTTGGGCAACCCCTGCATATCGAAAACATA
FG94	Mm Mut 208	CAAAAAACGACAGAGATTTAAGTTTTGAGTTAAACAACAATCAAGTTAAACAACAACCAAGTTAAACAACATCTAAAAATTAACGATTGTGCAAAATTCTCACAAAACAGCGTACACTTTTTCAGCCTTGTATATATCCCATAATCTTAATGCGAGAGATTAGATTCGAACCCAAGAGCACTTTCGTAAATTTATCTTAGTTCATCGATTTTGATATAGTTGGGCAACCCCTGCATATCGAAAACAT

## Sheet: MetMaz-C1 integration
ID	strain	target site name	target site position	target site sequence	status	reference	primer	Sequence
GF01	Mm Mut 203b	IR2	3,557,124 – 3,557,162	GAAGAGTATCTATACCCGATTAATATTAATAGGGT	confirmed	Krupovic et al., 2016	B*	NNNNN
GF02	Mm Mut 203b	IR3	3,814,175 – 3,814,192	ATAATCTTAATGAG	hypothetical	-	B*	GCCCCCCCCGGGTTCCTTAGACAGTTTCATCTACGACTTTTTTTCCTCA
GF03	Mm Mut 203b	IR4	169,657 – 169,677	CACATGATCATAATGAG	hypothetical	-	B*	NNNNN
GF04	Mm Mut 203b	IR5	303,579 – 303,599	CTCATAAAGCTTATGCG	hypothetical	-	B*	AATATAACAGCCGACAATTTTTGTGCGTATATTTACGTTTATCTTTCCCGCCCACAAACCCCAACATGCGGTCAGACAACAGACCCGGTCCTGACCCGCCAGGCCCCTCAACCAGGTCGTCGTCCTTAACTCGGCGACGCGGCAGCCTTCCCGTTCAGACGTTTGGTGCCAAGGCTTTCTAATTA
GF05	Mm Mut 203b	IR6	840,999 – 841014	CTCATGAGCTTAATGAG	hypothetical	-	B*	NNNNN
GF06	Mm Mut 203b	tLEU1	181,365 – 181,382	CGCATCAAATTTCT	hypothetical	-	B*	AAAAAACCCCTGAACCACCCCCTATACTTCCGGGTTTGTTTTTTTA
GF07	Mm Mut 203b	tLEU2	193,177 – 193,194	CGCACTTAATTTTT	confirmed	Krupovic et al., 2016	B*	CAACCCTCGCTTGTTTTTAAAATATTCCCCTAATTTTTTTATTTTTGCCACTGTGGACGGGTGTAGAGCAGGTCGTTTTAATTGGCCCTCTGTTTCAGAGAAAAGATTCCAAAATTCTAACCCCCTTCCGATAAACAGTCTTTTGGAAGCCTATGGGTCCGTTTTTTTACAGAATGCTTAATCCAAGGCCTCTGAAAAAATAGTTCAAATTGGTTTAAATAAAATACCAAAAGAAAGTTTAAATGCGAGGGGTGGGATTCAAACCCCCCAAAATCCTTTCATAACCGATCTAAAGTCCGTTGCTTAAAAATAATCTTGGCCCCACTCACAAGAAGCTTTATCATCCTAGAATTAATCAAACAAATTTAGTGCGAGAGGTGCGATTTCAAAGCCCGAACT…
GF08	Mm Mut 203b	CSP	83,723 – 83,740	CGCATTAACATTAT	hypothetical	-	B*	CAAGAAAATCCTCGTTCCTAACTGTGGCCATGAATTTTTTTTTAGC
GF09	Mm Mut 203b	IR2	3,557,124 – 3,557,159	GAAGAGTATCTATACCCGATTAATATTAATAGGGT	confirmed	Krupovic et al., 2016	C*	NNNNN
GF10	Mm Mut 203b	IR3	3,814,175 – 3,814,189	ATAATCTTAATGAG	hypothetical	-	C*	CCCCCCTCCCCCCCTTCCCCACCTTTATATATGAGATACCCTCCCC
GF11	Mm Mut 203b	IR4	169,657 – 169,674	CACATGATCATAATGAG	hypothetical	-	C*	AACGCACAGCCTGTGAGTATGTAGATGATGCCTCTTCTTTTTCCC
GF12	Mm Mut 203b	IR5	303,579 – 303,596	CTCATAAAGCTTATGCG	hypothetical	-	C*	TCCAGGGACAACTTTTGAACTGTATATAGTGACGATATTTGATGA
GF13	Mm Mut 203b	IR6	840,999 – 841011	CTCATGAGCTTAATGAG	hypothetical	-	C*	NNNNN
GF14	Mm Mut 203b	tLEU1	181,365 – 181,379	CGCATCAAATTTCT	hypothetical	-	C*	AACGTAAGCAGAATTAAAGTATGTTAACATATCATCATATTTATCGTTAGATGCGAGAGGTTACGATTCGAACGCACGAACTCCTACAAGACCAGGCTCTGAACCTGGCGCCTTTGACCTGGCTGGGCAACTCTCGCATATTGACTTGTCTACTCTTAAATAAAATATAGTCCTCTATGTTGAACTCTGAATC
GF15	Mm Mut 203b	tLEU2	193,177 – 193,191	CGCACTTAATTTTT	confirmed	Krupovic et al., 2016	C*	GCGTTGCGTTTTTTTGAGTTACCTATATCCCATAATCTTAATGCGAGAGGTGCGATTCGAACGCACGAACTCCTACAAGACTGGACTCTGAATCCTGCATACAATATGAA
GF16	Mm Mut 203b	CSP	83,723 – 83,737	CGCATTAACATTAT	hypothetical	-	C*	CTTGGATTCTTTTTTGTTTGCTTCATTGCTTGTAAAATTTCCCCCCGCAGGCACGACAGCAAAGGGGATACCCGCGCCCTTGAGACAACATATCCCACAAAAGATGACCCAACCATTGTCCGAATCCAATGAATCTCAAGCACAAGAAAACCTCCCCAACAACTATCAAACCCAATGTTACTGCGGATCTAACCAGGGCATGCCCCAACAGTCTTGCATACTCCACACACCACCCGCACGATTATTTTATG
GF17	Mm Mut 208	IR2	3,557,124 – 3,557,164	GAAGAGTATCTATACCCGATTAATATTAATAGGGT	confirmed	Krupovic et al., 2016	B*	CCCCCCCCGCGGGTGGTTGCTGTTTGTCTTGCCCGGTTTCCCCCCT
GF18	Mm Mut 208	IR3	3,814,175 – 3,814,194	ATAATCTTAATGAG	hypothetical	-	B*	CCGCCGGGGAAGTTTTGGTATCGACGCGCCGGAGGTGGTTTTTTTAGGGGGGGCGGGG
GF19	Mm Mut 208	IR4	169,657 – 169,679	CACATGATCATAATGAG	hypothetical	-	B*	GGGAAAAAAAAAACCAAGCGGGTAATTCCCCCCCCCCCCCCCCGGGGGGGAAAACAACCCT
GF20	Mm Mut 208	IR5	303,579 – 303,601	CTCATAAAGCTTATGCG	hypothetical	-	B*	TTTGCTCGGGATCAACTTGGTCGCGCTTAAGGACTCCTTTTTTTTCTTGGGGCTACAGAATCCTCCAACTAACTCGGTGTCGGTTGGGCTTCCGGCCCGGGTCCTTTTCTACGGCGGGGGCTGTTTAGATAGGGGGTCTTTTTTTCTTTA
GF21	Mm Mut 208	IR6	840,999 – 841016	CTCATGAGCTTAATGAG	hypothetical	-	B*	NNNNN
GF22	Mm Mut 208	tLEU1	181,365 – 181,384	CGCATCAAATTTCT	hypothetical	-	B*	NNNNN
GF23	Mm Mut 208	tLEU2	193,177 – 193,196	CGCACTTAATTTTT	confirmed	Krupovic et al., 2016	B*	CACCTCCCCCGGGTCTCTCCCTACACCCCGCCGACGGGGGAGGGAAAAAAAATTTGTTAGTGCGGACGGGTGTAGAGGAGGGACAAAATCCAATCCGCACTCCTGTTCCAAAAAAAAAAATCCAAATATCTAACTCCTTTCCGATTAACCGTCCTTTGGAAGCCTAAGGGTTAGTTTTTATACCGAATGGCGATTCCAAGGGCTCTGAGAAAATAGTTTAGAATGGGATAAAATTAATTACCTAAAAAAAATTTAAATGCCAAGGGGGGGGATTCAAACCCCCAAATCCTTCCATAACAAATCTTAGTCCGTTGCTTTAAGAAAATAATCCTGGCCTTTTTTCATTTTTTGCCTTTTAAATCCTAAAATTTATCCAAAAAATTTAAGTGGCGAGAGGTT…
GF24	Mm Mut 208	CSP	83,723 – 83,742	CGCATTAACATTAT	hypothetical	-	B*	CGGCAAAACAAGGACCCAACCGGTGGGTTCCCCCCCCCCCCCCCCGGCGGGGGACACACACCCCCCG
GF25	Mm Mut 208	IR2	3,557,124 – 3,557,161	GAAGAGTATCTATACCCGATTAATATTAATAGGGT	confirmed	Krupovic et al., 2016	C*	GCGTTGCGTTTTTTTGAGTTCCTATATCCCTAATCTTAATGCGGAGTATTATCTCTTGCCCTGGCAAAAAGAGCTTCTATTTCTCCTTTTGAAAAAACAGCCTCCAGCTTTTTAATAGGTATGGCTTTAAGGTCTTCCCAGCTGTCAACCACAGGGTTGCTTATAGGAATCGGGATCGGAAGCAGTGAGATCTGAGCCTCATCCACCCAGTTCCAGTCGGAATCATAAATATTTGCATAAAAGGCACCACAGGAAGCACATTTTGTTACGACCAATATATTTTCTTCGGCAGTGTGATAGCTGAGGCTCATGAGAATGGAGTCACAGCCTGTGCAGTTGCCAATCTCGTTTTTTTCCATGCTGTATGCAGGTATCCGGTTTTCTTCGATGTAAAGTGCT…
GF26	Mm Mut 208	IR3	3,814,175 – 3,814,191	ATAATCTTAATGAG	hypothetical	-	C*	TGTAACACGTAGTCCCGTCGCGGCTTATAAATGTGTAGTAGATAGATTTGAT
GF27	Mm Mut 208	IR4	169,657 – 169,676	CACATGATCATAATGAG	hypothetical	-	C*	NNNNN
GF28	Mm Mut 208	IR5	303,579 – 303,598	CTCATAAAGCTTATGCG	hypothetical	-	C*	TCCCCCACATCCCCGCCTACTCTCTAATGACGATACCTTTCCGCACGC
GF29	Mm Mut 208	IR6	840,999 – 841013	CTCATGAGCTTAATGAG	hypothetical	-	C*	NNNNN
GF30	Mm Mut 208	tLEU1	181,365 – 181,381	CGCATCAAATTTCT	hypothetical	-	C*	CCCTAGGAAGAGTTATGTATATTCTCCCTGTCATCATATTTATCGTTAATGCGAGAGATTAGATTCGAACGCACGAACTCCTACAAGACCAGGCTCTGAACCTGGCGCCTTTGACCTGGCTGGGCAACTCTCGCATATTGACTTGTCTACTCTTAAATAAAATATAGTCCTCTATGTTGAACTCTGAATCCA
GF31	Mm Mut 208	tLEU2	193,177 – 193,193	CGCACTTAATTTTT	confirmed	Krupovic et al., 2016	C*	AAACGTTGCGTTTTTTTGAGTTACCTATATCCCATAATCTTAATGCGAGAGGTGCGATTCGAACGCACGAACTCCTACAAGACTGGACTCTGAATCCTGCATACAATATGA
GF32	Mm Mut 208	CSP	83,723 – 83,739	CGCATTAACATTAT	hypothetical	-	C*	NNNNN

## Sheet: mini-casposon integration
ID	primer	Sequence
FG01	mcs1	TGTTGATAACAGATTTTTGTTAGGGCAACTTTTAAAAAATAGAGGTTATGCATTATTCTTACACATGCGTTGCGTTTTTTTGAGTTACCTATATCCCCGCATTAAGATTATGGGATATATACAAGGCTGAAAAAGTGTACGCTGTTTTGTGAGAATTTTGCACAATCGTTAATTTTTAGATGTTGTTTAACTTGGTTGTTGTTTAACTTGATACGGGCGCGCCCGCTAGCATTAAATATGTTTTCGATATGCAGGGGTTGCCCAACTATATCAAAATCGATGAACTAAGATAAATTTACGAAAGTGCTCTTGGGTTCGAATCTAACCCACTTTCCGCACTATTTTTTCATACATAATATTTTTCGTACTTTTCTCCCATCAGTTTCAACACTTTAATGG…
FG02	mcs1	CTGCTCTAGTGATAACAGATTTTTGTTAGGGCAACTTTTAAAAAATAGAGGTTATGCATTATTCTTACACATGCGTTGCGTTTTTTTGAGTTACCTATATCCCCGCATTAAGATTATGGGATATATACAAGGCTGAAAAAGTGTACGCTGTTTTGTGAGAATTTTGCACAATCGTTAATTTTTAGATGTTGTTTAACTTGGTTGTTGTTTAACTTGATACGGGCGCGCCCGCTAGCATTAAATATGTTTTCGATATGCAGGGGTTGCCCAACTATATCAAAATCGATGAACTAAGATAAATTTACGAAAGTGCTCTTGGGTTCGAATCTAACCCACTTTCCGCACTATTTTTTCATACATAATATTTTTCGTACTTTTCTCCCATCAGTTTCAACACTT…
FG03	mcs1	CTACTCCTAGTGATAACAGATTTTTGTTAGGGCAACTTTTAAAAAATAGAGGTTATGCATTATTCTTACACATGCGTTGCGTTTTTTTGAGTTACCTATATCCCCGCATTAAGATTATGGGATATATACAAGGCTGAAAAAGTGTACGCTGTTTTGTGAGAATTTTGCACAATCGTTAATTTTTAGATGTTGTTTAACTTGGTTGTTGTTTAACTTGATACGGGCGCGCCCGCTAGCATTAAATATGTTTTCGATATGCAGGGGTTGCCCAACTATATCAAAATCGATGAACTAAGATAAATTTACGAAAGTGCTCTTGGGTTCGAATCTAACCCACTTTCCGCACTATTTTTTCATACATAATATTTTTCGTACTTTTCTCCCATCAGTTTCAACACT…
FG04	mcs1	CTACTCTAGTGATAACAGATTTTTGTTAGGGCAACTTTTAAAAAATAGAGGTTATGCATTATTCTTACACATGCGTTGCGTTTTTTTGAGTTACCTATATCCCCGCATTAAGATTATGGGATATATACAAGGCTGAAAAAGTGTACGCTGTTTTGTGAGAATTTTGCACAATCGTTAATTTTTAGATGTTGTTTAACTTGGTTGTTGTTTAACTTGATACGGGCGCGCCCGCTAGCATTAAATATGTTTTCGATATGCAGGGGTTGCCCAACTATATCAAAATCGATGAACTAAGATAAATTTACGAAAGTGCTCTTGGGTTCGAATCTAACCCACTTTCCGCACTATTTTTTCATACATAATATTTTTCGTACTTTTCTCCCATCAGTTTCAACACTT…
FG05	mcs1	AGTTGATACACAGATTTTTGTTAGGGCAACTTTTAAAAAATAGAGGTTATGCATTATTCTTACACATGCGTTGCGTTTTTTTGAGTTACCTATATCCCCGCATTAAGATTATGGGATATATACAAGGCTGAAAAAGTGTACGCTGTTTTGTGAGAATTTTGCACAATCGTTAATTTTTAGATGTTGTTTAACTTGGTTGTTGTTTAACTTGATACGGGCGCGCCCGCTAGCATTAAATATGTTTTCGATATGCAGGGGTTGCCCAACTATATCAAAATCGATGAACTAAGATAAATTTACGAAAGTGCTCTTGGGTTCGAATCTAACCCACTTTCCGCACTATTTTTTCATACATAATATTTTTCGTACTTTTCTCCCATCAGTTTCAACACTTTAATG…
FG06	mcs1	GTGCTCTAGTGATAACAGATTTTTGTTAGGGCAACTTTTAAAAAATAGAGGTTATGCATTATTCTTACACATGCGTTGCGTTTTTTTGAGTTACCTATATCCCCGCATTAAGATTATGGGATATATACAAGGCTGAAAAAGTGTACGCTGTTTTGTGAGAATTTTGCACAATCGTTAATTTTTAGATGTTGTTTAACTTGGTTGTTGTTTAACTTGATACGGGCGCGCCCGCTAGCATTAAATATGTTTTCGATATGCAGGGGTTGCCCAACTATATCAAAATCGATGAACTAAGATAAATTTACGAAAGTGCTCTTGGGTTCGAATCTAACCCACTTTCCGCACTATTTTTTCATACATAATATTTTTCGTACTTTTCTCCCATCAGTTTCAACACTT…
FG07	mcs1	CCTAGTCTAGTGATAACAGATTTTTGTTAGGGCAACTTTTAAAAAATAGAGGTTATGCATTATTCTTACACATGCGTTGCGTTTTTTTGAGTTACCTATATCCCCGCATTAAGATTATGGGATATATACAAGGCTGAAAAAGTGTACGCTGTTTTGTGAGAATTTTGCACAATCGTTAATTTTTAGATGTTGTTTAACTTGGTTGTTGTTTAACTTGATTGTTGTTTAACTCAAAACTTAAACTCTTTTTCCATGACTTATTCAGAAACCTGCCAATAAACCAGATTTAAGATGTCGGAGTGGATTATATTCACATACTTATGAATAAAATATTTTTGAATCATTTCTTCACTGGCTTATCAAACATTAAATTTCACTCATTTTTTTAGATGTGTAAAC…
FG08	mcs1	TCTGCTCTAGTGATAACAGATTTTTGTTAGGGCAACTTTTAAAAAATAGAGGTTATGCATTATTCTTACACATGCGTTGCGTTTTTTTGAGTTACCTATATCCCCGCATTAAGATTATGGGATATATACAAGGCTGAAAAAGTGTACGCTGTTTTGTGAGAATTTTGCACAATCGTTAATTTTTAGATGTTGTTTAACTTGGTTGTTGTTTAACTTGATTGTTGTTTAACTCAAAACTTAAACTCTTTTTCCATGACTTATTCAGAAACCTGCCAATATACCAGATTTAAGATGTCGGAGTGGATTATATTTACATACTTATGAATAAAATATTTTTGAATCTTTTCTTCACTGGCTTATCTTACATTAAATTTCACTCCTTTTTTCACATGTGTTAACT
FG09	mcs1	AGTGATAACAGATTTTTGTTAGGGCAACTTTTAAAAAATAGAGGTTATGCATTATTCTTACACATGCGTTGCGTTTTTTTGAGTTACCTATATCCCCGCATTAAGATTATGGGATATATACAAGGCTGAAAAAGTGTACGCTGTTTTGTGAGAATTTTGCACAATCGTTAATTTTTAGATGTTGTTTAACTTGGTTGTTGTTTAACTTGATTGTTGTTTAACTCAAAACTTAAACTCTTTTTCCATGACTTATTCAGAAACCTGCCAATAAACCAGATTTAAGATGTCGGAGTGGATTATATTCACATACTTATGAATAAAATATTTTTGAATCATTTCTTCACTGGCTTATCAAACATTAAATTTCACTCATTTTTTTAGATGTGTAAACAAAAGTTA…
FG10	mcs1	GTGTCTGTGATAACAGATTTTTGTTAGGGCAACTTTTAAAAAATAGAGGTTATGCATTATTCTTACACATGCGTTGCGTTTTTTTGAGTTACCTATATCCCCGCATTAAGATTATGGGATATATACAAGGCTGAAAAAGTGTACGCTGTTTTGTGAGAATTTTGCACAATCGTTAATTTTTAGATGTTGTTTAACTTGGTTGTTGTTTAACTTGATTGTTGTTTAACTCAAAACTTAAACTCTTTTTCCATGACTTATTCAGAAACCTGCCAATAAACCAGATTTAAGATGTCGGAGTGGATTATATTCACATACTTATGAATAAAATATTTTTGAATCATTTCTTCACTGGCTTATCAAACATTAAATTTCACTCATTTTTTTAGATGTGTAAACAAA…
FG11	mcs1	AGTGATAACAGATTTTTGTTAGGGCAACTTTTAAAAAATAGAGGTTATGCATTATTCTTACACATGCGTTGCGTTTTTTTGAGTTACCTATATCCCCGCATTAAGATTATGGGATATATACAAGGCTGAAAAAGTGTACGCTGTTTTGTGAGAATTTTGCACAATCGTTAATTTTTAGATGTTGTTTAACTTGGTTGTTGTTTAACTTGATTGTTGTTTAACTCAAAACTTAAACTCTTTTTCCATGACTTATTCAGAAACCTGCCAATAAACCAGATTTAAGATGTCGGAGTGGATTATATTCACATACTTATGAATAAAATATTTTTGAATCATTTCTTCACTGGCTTATCAAACATTAAATTTCACTCATTTTTTTAGATGTGTAAACAAAAGTTA…
FG12	mcs1	GTAGTCTGTTGATAACAGATTTTTGTTAGGGCAACTTTTAAAAAATAGAGGTTATGCATTATTCTTACACATGCGTTGCGTTTTTTTGAGTTACCTATATCCCCGCATTAAGATTATGGGATATATACAAGGCTGAAAAAGTGTACGCTGTTTTGTGAGAATTTTGCACAATCGTTAATTTTTAGATGTTGTTTAACTTGGTTGTTGTTTAACTTGATTGTTGTTTAACTCAAAACTTAAACTCTTTTTCCATGACTTATTCAGAAACCTGCCAATAAACCAGATTTAAGATGTCGGAGTGGATTATATTCACATACTTATGAATAAAATATTTTTGAATCATTTCTTCACTGGCTTATCAAACATTAAATTTCACTCATTTTTTTAGATGTGTAAACA…
FG13	mcs2	TTAAAAAGTTTTTTTGGTTCGGCACTTTTTAAAACAGGGGTTCTGATTTTTCTTCCCCTGTTCTT
