# Supplementary material for: Active in vivo translocation of the Methanosarcina mazei Gö1 Casposon
Source: Nucleic Acids Res. 2023 May 31;51(13):6927–43. doi: 10.1093/nar/gkad474 (PMC10359463; doi:10.1093/nar/gkad474)
Supplement: gkad474_Supplemental_Files [file gkad474_supplemental_files.zip › Table_S5.xlsx]

## Sheet: Tabelle1
Table_S5: CEF values of determined for strains treated with different stress conditions.
strain	replicate	treatment	excisions	genomes	CEF	CEF mean	CEF sd
Mm Mut 203b	A4	+N	33.8864	4.33029e+07	7.82542e-07	1.6034e-06	1.3217e-06
Mm Mut 203b	A7	+N	30.444	7.88747e+07	3.85979e-07	4.45849e-07	1.10481e-07
Mm Mut 203b	A8	+N	41.6944	1.06136e+08	3.92841e-07	3.95392e-07	2.08234e-07
Mm Mut 203b	B4	NaCl	0.795247	9.05055e+07	8.78673e-09	3.58667e-08	4.76259e-08
Mm Mut 203b	B7	NaCl	0.211194	2.73149e+07	7.73181e-09	1.02428e-07	1.34508e-07
Mm Mut 203b	B8	NaCl	0.151688	7.78898e+06	1.94747e-08	4.14887e-07	5.52962e-07
Mm Mut 203b	C4	Mitomycin	8.80248	1.4809e+07	5.944e-07	1.79839e-06	2.09789e-06
Mm Mut 203b	C7	Mitomycin	50.0692	3.21033e+07	1.55963e-06	1.96989e-06	1.31473e-06
Mm Mut 203b	C8	Mitomycin	213.656	1.04851e+08	2.03771e-06	1.7613e-06	4.53154e-07
Mm Mut 203b	D4	40°C	6.26784	7.39005e+06	8.48146e-07	1.02196e-06	9.92176e-07
Mm Mut 203b	D7	40°C	50.0577	2.32192e+07	2.15587e-06	1.46298e-06	8.44512e-07
Mm Mut 203b	D8	40°C	79.6174	6.85011e+07	1.16228e-06	1.39716e-06	5.03706e-07
Mm Mut 203b	A4	+N	92.074	3.70859e+07	2.48272e-06
Mm Mut 203b	A7	+N	39.5867	8.42203e+07	4.70037e-07
Mm Mut 203b	A8	+N	21.4961	1.1086e+08	1.93903e-07
Mm Mut 203b	B4	NaCl	0.859066	7.32502e+07	1.17278e-08
Mm Mut 203b	B7	NaCl	0.860526	2.64072e+07	3.25868e-08
Mm Mut 203b	B8	NaCl	0.0206769	1.02966e+07	2.00813e-09
Mm Mut 203b	C4	Mitomycin	9.09195	1.47748e+07	6.1537e-07
Mm Mut 203b	C7	Mitomycin	34.9914	3.96811e+07	8.81816e-07
Mm Mut 203b	C8	Mitomycin	155.408	1.10341e+08	1.40843e-06
Mm Mut 203b	D4	40°C	5.06051	5.37466e+06	9.4155e-07
Mm Mut 203b	D7	40°C	23.3721	2.87524e+07	8.12875e-07
Mm Mut 203b	D8	40°C	72.5788	7.07043e+07	1.02651e-06
Mm Mut 203b	A4	+N	18.4289	3.52769e+07	5.22407e-07
Mm Mut 203b	A7	+N	33.282	8.55807e+07	3.88896e-07
Mm Mut 203b	A8	+N	31.3108	1.25027e+08	2.50432e-07
Mm Mut 203b	B4	NaCl	0.633446	7.73855e+07	8.18558e-09
Mm Mut 203b	B7	NaCl	1.74506	2.75158e+07	6.34204e-08
Mm Mut 203b	B8	NaCl	2.72361	7.3174e+06	3.7221e-07
Mm Mut 203b	C4	Mitomycin	7.77956	1.37587e+07	5.65429e-07
Mm Mut 203b	C7	Mitomycin	68.67	3.47205e+07	1.97779e-06
Mm Mut 203b	C8	Mitomycin	195.228	1.10558e+08	1.76585e-06
Mm Mut 203b	D4	40°C	2.22104	6.099e+06	3.64165e-07
Mm Mut 203b	D7	40°C	46.6198	2.72676e+07	1.70971e-06
Mm Mut 203b	D8	40°C	60.5652	6.6114e+07	9.16073e-07
Mm Mut 203b	A4	+N	23.9619	3.29437e+07	7.27358e-07
Mm Mut 203b	A7	+N	32.5064	9.1328e+07	3.5593e-07
Mm Mut 203b	A8	+N	45.2884	1.10374e+08	4.10319e-07
Mm Mut 203b	B4	NaCl	2.04619	6.54101e+07	3.12824e-08
Mm Mut 203b	B7	NaCl	1.61985	2.33074e+07	6.94995e-08
Mm Mut 203b	B8	NaCl	11.9908	8.84085e+06	1.35629e-06
Mm Mut 203b	C4	Mitomycin	23.0092	1.29236e+07	1.7804e-06
Mm Mut 203b	C7	Mitomycin	130.384	3.09927e+07	4.20693e-06
Mm Mut 203b	C8	Mitomycin	230.878	9.81176e+07	2.35307e-06
Mm Mut 203b	D4	40°C	16.3024	6.00821e+06	2.71336e-06
Mm Mut 203b	D7	40°C	60.6493	2.66091e+07	2.27927e-06
Mm Mut 203b	D8	40°C	159.635	8.15904e+07	1.95655e-06
Mm Mut 203b	A4	+N	127.391	3.63768e+07	3.50198e-06
Mm Mut 203b	A7	+N	48.1367	7.66018e+07	6.28402e-07
Mm Mut 203b	A8	+N	111.56	1.52934e+08	7.29466e-07
Mm Mut 203b	B4	NaCl	9.29115	7.78473e+07	1.19351e-07
Mm Mut 203b	B7	NaCl	9.10188	2.68572e+07	3.38899e-07
Mm Mut 203b	B8	NaCl	3.65813	1.1275e+07	3.24447e-07
Mm Mut 203b	C4	Mitomycin	106.216	1.95381e+07	5.43637e-06
Mm Mut 203b	C7	Mitomycin	57.3562	4.68863e+07	1.22331e-06
Mm Mut 203b	C8	Mitomycin	145.399	1.17122e+08	1.24143e-06
Mm Mut 203b	D4	40°C	1.48484	6.12143e+06	2.42565e-07
Mm Mut 203b	D7	40°C	9.66527	2.7062e+07	3.57153e-07
Mm Mut 203b	D8	40°C	72.1923	3.75144e+07	1.92439e-06
Mm Mut 208	E4	+N	7.34134	8.92317e+07	8.22728e-08	3.50099e-08	2.74115e-08
Mm Mut 208	E7	+N	17.7988	3.7485e+07	4.74823e-07	2.66692e-07	2.01596e-07
Mm Mut 208	E8	+N	8.28487	3.08193e+07	2.68821e-07	1.90828e-07	2.5794e-07
Mm Mut 208	F4	NaCl	0.0323308	7.09842e+06	4.55464e-09	NA	NA
Mm Mut 208	F7	NaCl	0.833091	1.60843e+07	5.17952e-08	1.52299e-07	2.97728e-07
Mm Mut 208	F8	NaCl	0.998969	4.71567e+07	2.1184e-08	3.04489e-08	5.33716e-08
Mm Mut 208	G4	Mitomycin	2.68146	1.32662e+08	2.02128e-08	6.86369e-08	9.79668e-08
Mm Mut 208	G7	Mitomycin	1.42113	1.47627e+08	9.62646e-09	3.57498e-08	3.66852e-08
Mm Mut 208	G8	Mitomycin	0.773351	1.10554e+08	6.9952e-09	2.5287e-08	2.18059e-08
Mm Mut 208	H4	40°C	0.390504	6.33363e+07	6.16557e-09	4.3715e-08	7.87639e-08
Mm Mut 208	H7	40°C	5.14231	9.61975e+07	5.34557e-08	5.18802e-08	7.85532e-08
Mm Mut 208	H8	40°C	10.7794	8.31679e+07	1.29609e-07	5.31729e-08	4.8783e-08
Mm Mut 208	E4	+N	2.31126	1.10446e+08	2.09267e-08
Mm Mut 208	E7	+N	3.40939	3.77813e+07	9.02402e-08
Mm Mut 208	E8	+N	2.0327	2.91178e+07	6.98096e-08
Mm Mut 208	F4	NaCl	NA	5.52377e+06	NA
Mm Mut 208	F7	NaCl	0.0102537	1.54271e+07	6.64659e-10
Mm Mut 208	F8	NaCl	0.0125932	4.42572e+07	2.84545e-10
Mm Mut 208	G4	Mitomycin	1.5012	1.33002e+08	1.1287e-08
Mm Mut 208	G7	Mitomycin	1.03424	1.16633e+08	8.86747e-09
Mm Mut 208	G8	Mitomycin	1.56481	9.82267e+07	1.59306e-08
Mm Mut 208	H4	40°C	0.0784539	5.17784e+07	1.51518e-09
Mm Mut 208	H7	40°C	0.0836404	8.85732e+07	9.44309e-10
Mm Mut 208	H8	40°C	4.13269	8.30625e+07	4.97539e-08
Mm Mut 208	E4	+N	2.86495	1.24854e+08	2.29464e-08
Mm Mut 208	E7	+N	9.75985	3.21214e+07	3.03842e-07
Mm Mut 208	E8	+N	17.6686	2.90064e+07	6.09127e-07
Mm Mut 208	F4	NaCl	0.000452121	5.47952e+06	8.25111e-11
Mm Mut 208	F7	NaCl	0.00133894	1.89589e+07	7.06234e-11
Mm Mut 208	F8	NaCl	0.0933292	5.9668e+07	1.56414e-09
Mm Mut 208	G4	Mitomycin	6.27681	9.75512e+07	6.43437e-08
Mm Mut 208	G7	Mitomycin	1.23167	1.30995e+08	9.40243e-09
Mm Mut 208	G8	Mitomycin	2.79141	1.07394e+08	2.59923e-08
Mm Mut 208	H4	40°C	10.2533	5.5801e+07	1.83748e-07
Mm Mut 208	H7	40°C	0.268843	7.02384e+07	3.82757e-09
Mm Mut 208	H8	40°C	0.179829	8.48133e+07	2.12029e-09
Mm Mut 208	E4	+N	3.56389	1.03076e+08	3.45755e-08
Mm Mut 208	E7	+N	0.978084	3.63607e+07	2.68995e-08
Mm Mut 208	E8	+N	0.165928	2.74351e+07	6.048e-09
Mm Mut 208	F4	NaCl	NA	5.56453e+06	NA
Mm Mut 208	F7	NaCl	10.5326	1.54091e+07	6.83529e-07
Mm Mut 208	F8	NaCl	5.87061	4.70652e+07	1.24733e-07
Mm Mut 208	G4	Mitomycin	1.15665	1.41554e+08	8.1711e-09
Mm Mut 208	G7	Mitomycin	8.59588	1.27923e+08	6.71955e-08
Mm Mut 208	G8	Mitomycin	2.03796	1.34677e+08	1.51322e-08
Mm Mut 208	H4	40°C	0.188423	5.19626e+07	3.62613e-09
Mm Mut 208	H7	40°C	18.8903	1.00866e+08	1.87281e-07
Mm Mut 208	H8	40°C	1.62143	7.3784e+07	2.19754e-08
Mm Mut 208	E4	+N	1.5146	1.05708e+08	1.43282e-08
Mm Mut 208	E7	+N	16.7009	3.81598e+07	4.37657e-07
Mm Mut 208	E8	+N	0.0117914	3.49947e+07	3.36947e-10
Mm Mut 208	F4	NaCl	1765.07	3.07858e+06	0.000573337
Mm Mut 208	F7	NaCl	0.502162	1.97438e+07	2.54339e-08
Mm Mut 208	F8	NaCl	0.238219	5.31928e+07	4.47841e-09
Mm Mut 208	G4	Mitomycin	31.1618	1.30292e+08	2.3917e-07
Mm Mut 208	G7	Mitomycin	10.2674	1.22732e+08	8.3657e-08
Mm Mut 208	G8	Mitomycin	7.39092	1.18473e+08	6.23846e-08
Mm Mut 208	H4	40°C	1.32366	5.62777e+07	2.35202e-08
Mm Mut 208	H7	40°C	1.3846	9.96643e+07	1.38927e-08
Mm Mut 208	H8	40°C	5.3806	8.62201e+07	6.24054e-08
