# Supplementary material for: Active in vivo translocation of the Methanosarcina mazei Gö1 Casposon
Source: Nucleic Acids Res. 2023 May 31;51(13):6927–43. doi: 10.1093/nar/gkad474 (PMC10359463; doi:10.1093/nar/gkad474)
Supplement: gkad474_Supplemental_Files [file gkad474_supplemental_files.zip › Table_S6.xlsx]

## Sheet: Tabelle1
Table_S6: CEF comparison of long-term evolution experiment time points.
strain	replicate	day	treatment	excisions	genomes	CEF	CEF mean	CEF sd
Mm Mut 203b	A4	124	+N	0.51671	442739	1.16708e-06	1.20069e-05	1.00115e-05
Mm Mut 203b	A7	124	+N	5.08168	4.21796e+06	1.20477e-06	5.94434e-06	6.32611e-06
Mm Mut 203b	A8	124	+N	65.8287	5.78314e+06	1.13829e-05	5.94008e-06	3.46218e-06
Mm Mut 203b	B4	124	NaCl	6.91182	2.74312e+06	2.5197e-06	4.56877e-06	4.82477e-06
Mm Mut 203b	B7	124	NaCl	0.617755	1.25908e+06	4.90639e-07	6.12223e-06	1.02635e-05
Mm Mut 203b	B8	124	NaCl	1.03346	258475	3.99829e-06	4.47822e-06	2.84046e-06
Mm Mut 203b	C4	124	Mitomycin	3.09515	314024	9.85639e-06	1.17839e-05	5.97444e-06
Mm Mut 203b	C7	124	Mitomycin	17.903	1.19978e+06	1.49219e-05	7.19449e-06	5.89576e-06
Mm Mut 203b	C8	124	Mitomycin	0.185747	2.30141e+06	8.07099e-08	8.00592e-07	9.39023e-07
Mm Mut 203b	D4	124	40°C	5.33186	1.29383e+06	4.12098e-06	6.73208e-06	3.02977e-06
Mm Mut 203b	D7	124	40°C	2.62495	1.74192e+06	1.50693e-06	4.97478e-06	5.18671e-06
Mm Mut 203b	D8	124	40°C	0.137725	2.11529e+07	6.51093e-09	1.17357e-08	1.30016e-08
Mm Mut 203b	A4	124	+N	0.833979	107819	7.73502e-06
Mm Mut 203b	A7	124	+N	10.4489	3.37278e+06	3.09801e-06
Mm Mut 203b	A8	124	+N	26.8903	7.04008e+06	3.8196e-06
Mm Mut 203b	B4	124	NaCl	10.898	3.10139e+06	3.51391e-06
Mm Mut 203b	B7	124	NaCl	0.797275	223568	3.56614e-06
Mm Mut 203b	B8	124	NaCl	0.0522307	185938	2.80903e-07
Mm Mut 203b	C4	124	Mitomycin	1.16304	90491.8	1.28525e-05
Mm Mut 203b	C7	124	Mitomycin	5.39021	1.09545e+06	4.92055e-06
Mm Mut 203b	C8	124	Mitomycin	3.77417	2.45462e+06	1.53758e-06
Mm Mut 203b	D4	124	40°C	3.2766	890970	3.67757e-06
Mm Mut 203b	D7	124	40°C	6.53857	1.60214e+06	4.08114e-06
Mm Mut 203b	D8	124	40°C	0.705923	2.24668e+07	3.14207e-08
Mm Mut 203b	A4	124	+N	2.11473	185072	1.14266e-05
Mm Mut 203b	A7	124	+N	37.7804	6.4238e+06	5.88131e-06
Mm Mut 203b	A8	124	+N	16.2443	5.7448e+06	2.82765e-06
Mm Mut 203b	B4	124	NaCl	0.0431791	2.01829e+06	2.13939e-08
Mm Mut 203b	B7	124	NaCl	0.33553	221627	1.51394e-06
Mm Mut 203b	B8	124	NaCl	0.898117	109304	8.21666e-06
Mm Mut 203b	C4	124	Mitomycin	0.633602	49527	1.27931e-05
Mm Mut 203b	C7	124	Mitomycin	1.76987	1.47937e+06	1.19636e-06
Mm Mut 203b	C8	124	Mitomycin	3.74914	1.81664e+06	2.06378e-06
Mm Mut 203b	D4	124	40°C	7.79148	1.01435e+06	7.68124e-06
Mm Mut 203b	D7	124	40°C	1.82332	1.56643e+06	1.164e-06
Mm Mut 203b	D8	124	40°C	0.0147841	1.94528e+07	7.59998e-10
Mm Mut 203b	A4	124	+N	1.85282	65539.2	2.82704e-05
Mm Mut 203b	A7	124	+N	8.14825	3.03062e+06	2.68865e-06
Mm Mut 203b	A8	124	+N	31.2819	7.10896e+06	4.40034e-06
Mm Mut 203b	B4	124	NaCl	7.84121	1.93898e+06	4.044e-06
Mm Mut 203b	B7	124	NaCl	0.186726	271406	6.87998e-07
Mm Mut 203b	B8	124	NaCl	0.250013	49879.1	5.01238e-06
Mm Mut 203b	C4	124	Mitomycin	0.108871	31688	3.4357e-06
Mm Mut 203b	C7	124	Mitomycin	3.4748	1.11868e+06	3.10616e-06
Mm Mut 203b	C8	124	Mitomycin	0.00323923	2.04705e+06	1.58239e-09
Mm Mut 203b	D4	124	40°C	7.47756	670181	1.11575e-05
Mm Mut 203b	D7	124	40°C	5.61358	1.33022e+06	4.22004e-06
Mm Mut 203b	D8	124	40°C	0.368048	2.02175e+07	1.82044e-08
Mm Mut 203b	A4	124	+N	1.33192	116475	1.14353e-05
Mm Mut 203b	A7	124	+N	71.0997	4.21983e+06	1.68489e-05
Mm Mut 203b	A8	124	+N	40.7332	5.60294e+06	7.26996e-06
Mm Mut 203b	B4	124	NaCl	24.2626	1.90372e+06	1.27448e-05
Mm Mut 203b	B7	124	NaCl	7.01628	288114	2.43524e-05
Mm Mut 203b	B8	124	NaCl	0.246986	50582.1	4.88288e-06
Mm Mut 203b	C4	124	Mitomycin	0.807955	40434.3	1.99819e-05
Mm Mut 203b	C7	124	Mitomycin	16.5521	1.39946e+06	1.18275e-05
Mm Mut 203b	C8	124	Mitomycin	1.01174	3.16848e+06	3.19313e-07
Mm Mut 203b	D4	124	40°C	5.90594	840933	7.02308e-06
Mm Mut 203b	D7	124	40°C	19.062	1.37119e+06	1.39018e-05
Mm Mut 203b	D8	124	40°C	0.034108	1.91333e+07	1.78265e-09
Mm Mut 203b	A4	316	+N	34.5137	1.51207e+07	2.28254e-06	1.78816e-06	1.78816e-06
Mm Mut 203b	A7	316	+N	31.5782	1.23252e+07	2.56209e-06	4.77107e-06	4.77107e-06
Mm Mut 203b	A8	316	+N	5.71834	1.5468e+07	3.69688e-07	2.14776e-06	2.14776e-06
Mm Mut 203b	B4	316	NaCl	317.652	7.21561e+07	4.40229e-06	3.95092e-06	3.95092e-06
Mm Mut 203b	B7	316	NaCl	0.502772	113270	4.4387e-06	2.85913e-06	2.85913e-06
Mm Mut 203b	B8	316	NaCl	192.252	1.32265e+08	1.45353e-06	2.20706e-06	2.20706e-06
Mm Mut 203b	C4	316	Mitomycin	NA	11554.8	NA	NA	NA
Mm Mut 203b	C7	316	Mitomycin	5.74171	1.75955e+07	3.26317e-07	2.89164e-06	2.89164e-06
Mm Mut 203b	C8	316	Mitomycin	1.20835	1.73333e+07	6.97126e-08	1.61005e-06	1.61005e-06
Mm Mut 203b	D4	316	40°C	32.8929	2.98629e+07	1.10146e-06	5.8604e-07	5.8604e-07
Mm Mut 203b	D7	316	40°C	0.137891	222849	6.18763e-07	6.4748e-07	6.4748e-07
Mm Mut 203b	D8	316	40°C	0.000629035	298916	2.10439e-09	1.095e-06	1.095e-06
Mm Mut 203b	A4	316	+N	NA	1.73903e+07	NA
Mm Mut 203b	A7	316	+N	79.7084	1.28951e+07	6.18129e-06
Mm Mut 203b	A8	316	+N	9.97183	1.62832e+07	6.12401e-07
Mm Mut 203b	B4	316	NaCl	375.225	7.17544e+07	5.2293e-06
Mm Mut 203b	B7	316	NaCl	0.688829	105495	6.52948e-06
Mm Mut 203b	B8	316	NaCl	227.664	1.38224e+08	1.64707e-06
Mm Mut 203b	C4	316	Mitomycin	NA	13638.4	NA
Mm Mut 203b	C7	316	Mitomycin	133.415	1.61805e+07	8.24543e-06
Mm Mut 203b	C8	316	Mitomycin	29.1566	1.87617e+07	1.55405e-06
Mm Mut 203b	D4	316	40°C	22.3047	3.82038e+07	5.83834e-07
Mm Mut 203b	D7	316	40°C	0.175307	202470	8.65845e-07
Mm Mut 203b	D8	316	40°C	NA	245024	NA
Mm Mut 203b	A4	316	+N	15.6044	1.37891e+07	1.13164e-06
Mm Mut 203b	A7	316	+N	39.5401	1.31795e+07	3.00013e-06
Mm Mut 203b	A8	316	+N	64.8103	1.6225e+07	3.99447e-06
Mm Mut 203b	B4	316	NaCl	124.148	7.86801e+07	1.57788e-06
Mm Mut 203b	B7	316	NaCl	0.0723318	125682	5.75512e-07
Mm Mut 203b	B8	316	NaCl	216.381	1.32416e+08	1.63409e-06
Mm Mut 203b	C4	316	Mitomycin	NA	7890.88	NA
Mm Mut 203b	C7	316	Mitomycin	2.70798	1.8676e+07	1.44998e-07
Mm Mut 203b	C8	316	Mitomycin	48.7231	2.05998e+07	2.36522e-06
Mm Mut 203b	D4	316	40°C	17.5776	3.52525e+07	4.9862e-07
Mm Mut 203b	D7	316	40°C	#VALUE!	196474	NA
Mm Mut 203b	D8	316	40°C	0.636651	240183	2.65069e-06
Mm Mut 203b	A4	316	+N	11.0688	1.43212e+07	7.72899e-07
Mm Mut 203b	A7	316	+N	71.1789	1.61534e+07	4.40643e-06
Mm Mut 203b	A8	316	+N	20.2751	1.84528e+07	1.09876e-06
Mm Mut 203b	B4	316	NaCl	183.889	8.31371e+07	2.21187e-06
Mm Mut 203b	B7	316	NaCl	0.0530481	50785.6	1.04455e-06
Mm Mut 203b	B8	316	NaCl	236.147	1.14841e+08	2.0563e-06
Mm Mut 203b	C4	316	Mitomycin	NA	7822.26	NA
Mm Mut 203b	C7	316	Mitomycin	23.1473	1.84786e+07	1.25266e-06
Mm Mut 203b	C8	316	Mitomycin	9.48706	2.19665e+07	4.31887e-07
Mm Mut 203b	D4	316	40°C	1.09978	3.35498e+07	3.27805e-08
Mm Mut 203b	D7	316	40°C	0.096843	211525	4.57833e-07
Mm Mut 203b	D8	316	40°C	NA	227345	NA
Mm Mut 203b	A4	316	+N	42.7837	1.4427e+07	2.96554e-06
Mm Mut 203b	A7	316	+N	122.96	1.59576e+07	7.70541e-06
Mm Mut 203b	A8	316	+N	81.9476	1.75722e+07	4.66348e-06
Mm Mut 203b	B4	316	NaCl	577.767	9.12278e+07	6.33324e-06
Mm Mut 203b	B7	316	NaCl	0.14977	87719	1.70739e-06
Mm Mut 203b	B8	316	NaCl	576.485	1.35825e+08	4.24431e-06
Mm Mut 203b	C4	316	Mitomycin	NA	7452.91	NA
Mm Mut 203b	C7	316	Mitomycin	72.3645	1.61211e+07	4.48881e-06
Mm Mut 203b	C8	316	Mitomycin	71.6413	1.97392e+07	3.62938e-06
Mm Mut 203b	D4	316	40°C	22.6541	3.17506e+07	7.135e-07
Mm Mut 203b	D7	316	40°C	NA	203329	NA
Mm Mut 203b	D8	316	40°C	0.120641	190824	6.32211e-07
